# Supplementary material for: Genomic Analysis of Mycobacterium abscessus Complex Isolates from Patients with Pulmonary Infection in China
Source: Microbiol Spectr. 2022 Jul 12;10(4):e00118-22. doi: 10.1128/spectrum.00118-22 (PMC9430165; doi:10.1128/spectrum.00118-22)
Supplement: Supplemental file 1 — Supplemental material. Download spectrum.00118-22-s0001.xlsx, XLSX file, 0.8 MB [file spectrum.00118-22-s0001.xlsx]

## Sheet: Summary
Supplementary Table 1	Clinical information of the pulmonary patients with the isolated strains in the present study.
Supplementary Table 2	Genbank accession numbers and sequence types of the MABC strains
Supplementary Table 3	Assessment of genome assemblies of 69 MABC strains.
Supplementary Table 4	COG annotations of 69 MABC genomes.
Supplementary Table 5	Predicted virulence genes of 69 MABC genomes.
Supplementary Table 6	Predicted isertion sequences of 69 MABC genomes.
Supplementary Table 7	Predicted transposons of 69 MABC genomes.
Supplementary Table 8	Predicted genomic islands of 69 MABC genomes.
Supplementary Table 9	Numbers of SNPs identified in 69 MABC genomes as compared to 10 reference genomes.

## Sheet: Supplementary Table 1
ID	Patient ID	Sex	Age	Year	Season	Sample type	Subspecies	Lung infection	Secondary pulmonary infection	Tuberculosis	Secondary pulmonary tuberculosis	Nontuberculous mycobacterial pulmonary infection	Mycobacterium abscessus oulmonary infection	Bronchiectasis	Bronchial asthma	Tuberculous pleurisy	Chronic obstructive pulmonary disease	Hemoptysis	Emphysema	Hypoxemia	Malignant mediastinal tumor	Lung cancer	Lung shadow	Lung cavity	Ground glass nodule	Regular physical examination
UM190121T0081	Patient 1	NA	NA	NA	NA	NAa	M. bolletii	T
UM190121T0082	Patient 2	NA	NA	NA	NA	NA	M. abscessus	T
UM190121T0083	Patient 3	NA	NA	NA	NA	NA	M. abscessus	T
UM190121T0084	Patient 4	NA	NA	NA	NA	NA	M. abscessus	T
UM190121T0085	Patient 5	NA	NA	NA	NA	NA	M. abscessus	T
UM190121T0086	Patient 6	NA	NA	NA	NA	NA	M. massiliense	T
UM190121T0087	Patient 7	NA	NA	NA	NA	NA	M. abscessus	T
UM190121T0088	Patient 8	NA	NA	NA	NA	NA	M. bolletii	T
UM190517T0083	Patient 9	Male	41	2016	3	bronchoalveolar lavage fluid	M. massiliense	T															T
UM190517T0084	Patient 10	Female	27	2016	3	sputum	M. abscessus	T	T		T	T
UM190517T0085	Patient 11	Female	59	2016	3	bronchoalveolar lavage fluid	M. bolletii	T	T
UM190517T0086	Patient 12	Female	57	2016	3	bronchoalveolar lavage fluid	M. abscessus	T				T		T
UM190517T0087	Patient 13	Female	50	2016	3	bronchoalveolar lavage fluid	M. bolletii	T				T		T
UM190517T0088	Patient 14	Female	74	2016	3	bronchoalveolar lavage fluid	M. abscessus	T						T
UM190517T0089	Patient 15	Female	55	2016	3	bronchoalveolar lavage fluid	M. abscessus	T				T		T
UM190517T0090	Patient 16	Female	59	2016	3	sputum	M. abscessus	T
UM190517T0091	Patient 17	Male	84	2016	3	sputum	M. abscessus	T				T		T				T
UM190517T0096	Patient 18	NA	NA	NA	NA	NA	M. abscessus	T
UM190517T0107	Patient 19	NA	NA	NA	NA	NA	M. abscessus	T
UM190517T0139	Patient 20	Male	56	2014	4	sputum	M. abscessus	T				T
UM190517T0140	Patient 21	Female	49	2014	4	sputum	M. abscessus	T		T		T		T									T
UM190517T0141	Patient 22	Male	45	2014	4	sputum	M. abscessus	T		T	T	T
UM190527T0001	Patient 23	Male	68	2014	4	pus	M. abscessus	T				T
UM190527T0004	Patient 24	Female	35	2015	1	bronchoalveolar lavage fluid	M. abscessus	T	T			T		T
UM190527T0008	Patient 25	Male	60	2015	2	bronchoalveolar lavage fluid	M. massiliense	T			T			T				T
UM190527T0009	Patient 26	Male	72	2015	2	sputum	M. massiliense	T				T		T
UM190527T0013	Patient 27	Male	62	2015	3	sputum	M. bolletii	T			T			T
UM190527T0014	Patient 28	Male	27	2015	3	sputum	M. massiliense	T		T													T
UM190527T0015	Patient 29	Female	32	2015	3	bronchoalveolar lavage fluid	M. massiliense	T		T				T									T
UM190527T0016	Patient 30	Female	67	2015	3	sputum	M. abscessus	T					T	T
UM190527T0018	Patient 31	Female	50	2015	3	hydrothorax	M. abscessus	T																		T
UM190527T0019	Patient 32	Female	41	2015	3	bronchoalveolar lavage fluid	M. abscessus	T				T
UM190527T0020	Patient 33	Female	57	2015	3	bronchoalveolar lavage fluid	M. bolletii	T			T			T											T
UM190527T0021	Patient 34	Female	42	2015	4	bronchoalveolar lavage fluid	M. abscessus	T					T	T
UM190527T0022	Patient 35	Male	51	2015	4	bronchoalveolar lavage fluid	M. bolletii	T			T
UM190527T0030	Patient 36	Female	49	2016	1	sputum	M. massiliense	T				T		T
UM190527T0033	Patient 37	Female	67	2016	1	bronchoalveolar lavage fluid	M. abscessus	T				T
UM190527T0034	Patient 38	Male	77	2016	1	sputum	M. abscessus	T				T		T				T
UM190527T0035	Patient 39	Male	23	2016	1	sputum	M. bolletii	T			T
UM190527T0036	Patient 40	Female	47	2016	1	bronchoalveolar lavage fluid	M. abscessus	T		T										T			T
UM190527T0037	Patient 41	Male	49	2016	1	sputum	M. abscessus	T				T											T
UM190527T0041	Patient 42	Female	44	2016	1	sputum	M. bolletii	T		T	T
UM190527T0042	Patient 43	Male	69	2016	1	sputum	M. abscessus	T		T		T											T
UM190527T0043	Patient 44	Male	25	2016	1	bronchoalveolar lavage fluid	M. bolletii	T		T														T
UM190527T0044	Patient 45	Female	70	2016	1	bronchoalveolar lavage fluid	M. abscessus	T		T													T
UM190527T0045	Patient 46	Female	41	2016	1	bronchoalveolar lavage fluid	M. bolletii	T				T		T
UM190527T0046	Patient 47	Female	57	2016	1	sputum	M. abscessus	T				T
UM190527T0047	Patient 48	Female	67	2016	1	sputum	M. bolletii	T			T			T					T
UM190527T0048	Patient 49	Female	63	2016	1	sputum	M. bolletii	T															T
UM190527T0049	Patient 50	Female	72	2016	1	sputum	M. abscessus	T		T		T		T									T
UM190527T0050	Patient 51	Male	33	2016	1	bronchoalveolar lavage fluid	M. abscessus	T		T												T		T
UM190527T0051	Patient 52	Female	64	2016	1	bronchoalveolar lavage fluid	M. massiliense	T															T
UM190527T0052	Patient 53	Female	74	2016	1	sputum	M. abscessus	T														T
UM190527T0053	Patient 54	Female	67	2016	1	sputum	M. abscessus	T	T			T		T
UM190527T0054	Patient 55	Female	22	2016	1	hydrothorax	M. abscessus	T													T
UM190527T0055	Patient 56	Male	63	2016	1	sputum	M. abscessus	T		T	T	T											T
UM190527T0056	Patient 57	Female	65	2016	1	sputum	M. abscessus	T			T
UM190527T0057	Patient 58	Male	59	2016	1	sputum	M. abscessus	T						T			T
UM190527T0060	Patient 59	Male	50	2016	2	hydrothorax	M. abscessus	T			T
UM190527T0061	Patient 60	Female	65	2016	2	bronchoalveolar lavage fluid	M. abscessus	T			T			T
UM190527T0066	Patient 61	Female	28	2016	2	sputum	M. abscessus	T		T
UM190527T0067	Patient 62	Male	51	2016	2	sputum	M. abscessus	T						T			T
UM190527T0068	Patient 63	Female	63	2016	2	sputum	M. abscessus	T															T
UM190527T0069	Patient 64	Female	27	2016	2	sputum	M. abscessus	T			T												T	T
UM190527T0070	Patient 65	Female	65	2016	3	sputum	M. abscessus	T				T		T
UM190527T0071	Patient 66	Female	66	2016	3	bronchoalveolar lavage fluid	M. abscessus	T															T
UM190527T0073	Patient 67	Male	61	2016	3	sputum	M. bolletii	T														T
UM190527T0076	Patient 68	Male	43	2016	3	sputum	M. massiliense	T		T
UM190121T0113	Patient 69	NA	NA	NA	NA	NA	M. abscessus	T
UM190121T0114	Patient 70	NA	NA	NA	NA	NA	M. abscessus	T
UM190121T0115	Patient 71	NA	NA	NA	NA	NA	M. bolletii	T
UM190121T0116	Patient 72	NA	NA	NA	NA	NA	M. abscessus	T
UM190121T0117	Patient 73	NA	NA	NA	NA	NA	M. abscessus	T
UM190527T0031	Patient 74	Female	60	2016	1	sputum	M. abscessus	T						T	T								T
UM190527T0032	Patient 75	Female	35	2016	1	sputum	M. bolletii	T						T
UM190527T0058	Patient 76	Male	27	2016	1	sputum	M. abscessus	T			T	T		T
UM190527T0059	Patient 77	Male	50	2016	1	sputum	M. abscessus	T		T				T		T
UM190527T0062	Patient 78	Male	59	2016	2	bronchoalveolar lavage fluid	M. abscessus	T														T
UM190527T0065	Patient 79	Male	75	2016	2	sputum	M. abscessus	T
UM190517T0116	Patient 80	NA	NA	NA	NA	NA	M. abscessus	T
UM190517T0117	Patient 81	NA	NA	NA	NA	NA	M. abscessus	T
UM190517T0101	Patient 82	NA	NA	NA	NA	NA	M. massiliense	T
UM190517T0106	Patient 83	NA	NA	NA	NA	NA	M. massiliense	T
UM190517T0111	Patient 84	NA	NA	NA	NA	NA	M. massiliense	T
UM190517T0112	Patient 85	NA	NA	NA	NA	NA	M. abscessus	T
UM190517T0122	Patient 86	NA	NA	NA	NA	NA	M. abscessus	T
aPatient information is unavailable

## Sheet: Supplementary Table 2
ID	GenBank	Subspecies	Sequence Type
UM190121T0081	JAMLDL000000000	M. bolletii	NAa
UM190121T0082	JAMLDM000000000	M. abscessus	NA
UM190121T0083	JAMLDN000000000	M. abscessus	ST5
UM190121T0084	JAMLDO000000000	M. abscessus	ST242
UM190121T0085	JAMLDP000000000	M. abscessus	NA
UM190121T0086	JAMLDQ000000000	M. massiliense	ST33
UM190121T0087	JAMLDR000000000	M. abscessus	ST101
UM190121T0088	JAMLDS000000000	M. bolletii	ST39
UM190517T0083	JAMLCG000000000	M. massiliense	ST39
UM190517T0084	JAMLCI000000000	M. abscessus	ST242
UM190517T0085	JAMLCK000000000	M. bolletii	NA
UM190517T0086	JAMLCM000000000	M. abscessus	NA
UM190517T0087	JAMLCO000000000	M. bolletii	ST46
UM190517T0088	JAMLCQ000000000	M. abscessus	NA
UM190517T0089	JAMLCS000000000	M. abscessus	ST19
UM190517T0090	JAMLCU000000000	M. abscessus	ST5
UM190517T0091	JAMLCW000000000	M. abscessus	ST69
UM190517T0096	JAMLCZ000000000	M. abscessus	ST20
UM190517T0107	JAMLDG000000000	M. abscessus	ST20
UM190517T0139	JAMLDI000000000	M. abscessus	NA
UM190517T0140	JAMLDJ000000000	M. abscessus	NA
UM190517T0141	JAMLDK000000000	M. abscessus	ST5
UM190527T0001	JAMLBE000000000	M. abscessus	NA
UM190527T0004	JAMLBF000000000	M. abscessus	ST101
UM190527T0008	JAMLBG000000000	M. massiliense	ST33
UM190527T0009	JAMLBH000000000	M. massiliense	ST33
UM190527T0013	JAMLBI000000000	M. bolletii	NA
UM190527T0014	JAMLBJ000000000	M. massiliense	ST37
UM190527T0015	JAMLBK000000000	M. massiliense	ST33
UM190527T0016	JAMLBL000000000	M. abscessus	NA
UM190527T0018	JAMLBM000000000	M. abscessus	ST53
UM190527T0019	JAMLBN000000000	M. abscessus	NA
UM190527T0020	JAMLBO000000000	M. bolletii	NA
UM190527T0021	JAMLBP000000000	M. abscessus	ST5
UM190527T0022	JAMLBQ000000000	M. bolletii	ST68
UM190527T0030	JAMLBR000000000	M. massiliense	NA
UM190527T0033	JAMLBS000000000	M. abscessus	ST53
UM190527T0034	JAMLBT000000000	M. abscessus	ST20
UM190527T0035	JAMLBU000000000	M. bolletii	ST39
UM190527T0036	JAMLBV000000000	M. abscessus	ST24
UM190527T0037	JAMLBW000000000	M. abscessus	ST5
UM190527T0041	JAMLBX000000000	M. bolletii	ST37
UM190527T0042	JAMLBY000000000	M. abscessus	NA
UM190527T0043	JAMLBZ000000000	M. bolletii	ST39
UM190527T0044	JAMLCA000000000	M. abscessus	ST19
UM190527T0045	JAMLCB000000000	M. bolletii	ST39
UM190527T0046	JAMLCC000000000	M. abscessus	ST37
UM190527T0047	JAMLCD000000000	M. bolletii	ST37
UM190527T0048	JAMLCE000000000	M. bolletii	ST38
UM190527T0049	JAMLCF000000000	M. abscessus	ST19
UM190527T0050	JAMLCH000000000	M. abscessus	ST19
UM190527T0051	JAMLCJ000000000	M. massiliense	ST19
UM190527T0052	JAMLCL000000000	M. abscessus	ST162
UM190527T0053	JAMLCN000000000	M. abscessus	ST104
UM190527T0054	JAMLCP000000000	M. abscessus	ST132
UM190527T0055	JAMLCR000000000	M. abscessus	ST5
UM190527T0056	JAMLCT000000000	M. abscessus	ST132
UM190527T0057	JAMLCV000000000	M. abscessus	ST19
UM190527T0060	JAMLCX000000000	M. abscessus	ST152
UM190527T0061	JAMLCY000000000	M. abscessus	ST152
UM190527T0065	JAMLJS000000000	M. abscessus	ST164
UM190527T0066	JAMLDA000000000	M. abscessus	ST276
UM190527T0067	JAMLDB000000000	M. abscessus	ST139
UM190527T0068	JAMLDC000000000	M. abscessus	NA
UM190527T0069	JAMLDD000000000	M. abscessus	ST242
UM190527T0070	JAMLDE000000000	M. abscessus	ST5
UM190527T0071	JAMLDF000000000	M. abscessus	NA
UM190527T0073	JAMLJT000000000	M. bolletii	NA
UM190527T0076	JAMLDH000000000	M. massiliense	ST33
GO06	GCA_000277775.2	M. massiliense	ST33
50594	GCA_000445035.1	M. bolletii	ST120
JCM15300	GCA_000497265.2	M. massiliense	ST63
FLAC047	GCA_002140035.1	M. massiliense	ST42
BD	GCA_003609715.1	M. bolletii	ST71
GD01A	GCA_004209815.1	M. massiliense	ST42
GD01B	GCA_004209835.1	M. massiliense	ST42
GD38	GCA_017183555.1	M. abscessus	ST241
GD25	GCA_017183655.1	M. abscessus	ST9
GD26	GCA_017183735.1	M. abscessus	ST5
GD22	GCA_017183775.1	M. abscessus	ST5
GD20	GCA_017183795.1	M. abscessus	ST5
GD19	GCA_017183815.1	M. abscessus	ST34
GD17	GCA_017183835.1	M. abscessus	ST5
GD53	GCA_017183855.1	M. massiliense	ST33
GD100B	GCA_017183875.1	M. abscessus	ST5
GD100A	GCA_017183895.1	M. abscessus	ST5
GD91	GCA_017183915.1	M. bolletii	ST67
GD69B	GCA_017183935.1	M. abscessus	ST35
GD69A	GCA_017183955.1	M. abscessus	ST35
GD68B	GCA_017183975.1	M. massiliense	ST33
GD59	GCA_017189355.1	M. abscessus	ST5
GD57	GCA_017189375.1	M. abscessus	ST5
GD54	GCA_017189395.1	M. abscessus	ST9
GD43B	GCA_017189415.1	M. abscessus	ST5
GD43A	GCA_017189435.1	M. abscessus	ST5
GD68A	GCA_017190535.1	M. massiliense	ST33
GD42	GCA_017190595.1	M. abscessus	ST5
GD41	GCA_017190695.1	M. abscessus	ST5
GD05	GCA_017190795.1	M. abscessus	ST191
GD21	GCA_017190875.1	M. abscessus	ST5
M93	GCA_000257225.2	M. abscessus	ST44
M24	GCA_000260615.2	M. bolletii	ST173
M115	GCA_000260595.1	M. massiliense	ST168
CCUG48898	GCA_000270665.1	M. massiliense	ST63
CRM_0020	GCA_000418575.1	M. massiliense	ST33
V06705	GCA_000443145.1	M. abscessus	ST5
FLAC008	GCA_001606275.1	M. massiliense	ST33
FLAC0013	GCA_001606295.1	M. abscessus	ST5
FLAC012	GCA_002142915.1	M. massiliense	ST42
ATCC19977	GCA_000069185	M. abscessus	ST5
a Not available according to PubMLST.

## Sheet: Supplementary Table 3
Strain	Total Num (>500bp)	Total Length (bp)	N50 Length (bp)	N90 Length (bp)	Max Length (bp)	Min Length (bp)	Sequence GC%
UM190527T0053	32	4887961	399104	109657	705100	549	64.16
UM190527T0057	25	4900482	396272	116413	828252	628	64.14
UM190527T0008	18	4991471	477051	230755	805525	10277	64.13
UM190121T0086	105	5006809	121479	39076	228795	539	64.09
UM190527T0056	219	4852493	71255	11163	232430	525	64.27
UM190527T0050	29	5088736	446116	109574	1170147	578	64
UM190527T0013	20	4964236	500191	193496	1077276	1246	64.18
UM190527T0019	34	5083271	256095	116411	390475	3542	64.22
UM190517T0090	34	5265944	429825	119427	741433	619	64.21
UM190527T0014	7	4837341	762150	332330	1525716	247794	64.21
UM190121T0082	23	4699334	331953	123974	1145784	578	64.29
UM190527T0054	18	4653001	662395	231131	1457951	577	64.31
UM190527T0037	41	5366065	379374	98759	749428	619	64
UM190517T0089	18	5073221	691740	196497	1559019	578	64.13
UM190527T0055	40	5362391	268692	89761	756404	544	64
UM190517T0087	41	4880077	283142	78194	472870	557	64.24
UM190517T0139	19	4758474	521697	162760	808012	547	64.25
UM190527T0052	35	5422254	548830	99902	843134	546	63.89
UM190527T0070	29	5263259	455973	109717	751512	578	64.21
UM190527T0001	304	5124216	51862	6974	214285	505	64.21
UM190527T0034	17	4972875	541300	185012	854318	1416	64.13
UM190527T0033	40	4892177	290841	89575	582372	578	64.27
UM190517T0085	4	4511797	1450711	972687	1640711	447688	64.09
UM190527T0076	24	5002475	523498	219111	1202113	569	64.15
UM190527T0047	13	4785100	682074	219500	1875148	2413	64.28
UM190527T0041	13	4921772	845272	335625	1018855	2413	64.23
UM190527T0045	19	4943694	477185	173902	1440615	506	64.21
UM190121T0088	33	4827236	241872	71823	533250	28202	64.2
UM190527T0009	18	5164326	769210	169302	1435545	2551	64.11
UM190121T0083	26	5175309	395768	125268	1043866	1125	64.18
UM190527T0060	51	5393143	201143	62346	471180	588	64.12
UM190527T0061	44	5392362	204578	70147	470179	1573	64.11
UM190527T0021	23	5209315	659136	186147	751384	564	64.22
UM190121T0087	35	4910842	405641	101944	623389	549	64.18
UM190121T0084	50	4965974	260856	55487	524265	1179	64.18
UM190527T0046	13	4749956	681457	248407	1046282	2413	64.29
UM190517T0107	27	5000015	345795	156272	661349	546	64.17
UM190527T0036	34	5021645	296287	129621	584555	549	64.15
UM190527T0030	573	5100974	11820	4346	66426	578	64.24
UM190527T0051	270	5200714	38835	8326	154349	628	63.96
UM190121T0081	39	4935336	237195	90217	411722	593	64.16
UM190517T0091	38	5271708	303591	109824	881852	578	63.99
UM190517T0083	16	5319693	489009	241823	1629568	562	64.19
UM190527T0067	49	5322372	267629	66605	569045	549	64.02
UM190527T0049	28	5111616	681896	121616	1170219	578	63.96
UM190527T0018	33	4989148	277941	109936	834359	578	64.26
UM190527T0048	13	4745180	869359	192843	1875148	2413	64.29
UM190527T0020	424	5185291	30288	4811	88271	501	64.22
UM190527T0022	71	4782751	146348	39203	276320	558	64.3
UM190527T0004	45	4863476	212264	74421	662868	527	64.26
UM190527T0016	23	4909233	618729	132834	816263	564	64.16
UM190527T0035	17	4998071	804888	307442	1440506	562	64.13
UM190527T0066	28	4961712	415461	109892	950638	547	63.99
UM190517T0096	24	4998416	345530	157299	945336	546	64.17
UM190527T0071	35	4843583	340621	95282	850450	549	64.05
UM190517T0086	37	4967719	268014	109305	581186	628	64.21
UM190517T0088	28	4830074	311102	102715	689333	578	64.25
UM190527T0044	29	5117161	372681	171059	1170279	520	63.97
UM190517T0084	34	5147557	374583	115984	840563	578	64.18
UM190527T0065	190	4976427	261500	74648	917444	501	64.27
UM190527T0043	19	4942953	476971	228311	1440411	562	64.21
UM190121T0085	45	4883843	279059	73012	1147024	549	64.07
UM190517T0140	14	4915406	803271	241249	1473717	578	64.13
UM190517T0141	37	5193236	427166	103686	750911	564	64.16
UM190527T0015	31	4862172	361047	126374	598296	1421	64.14
UM190527T0068	15	4967598	730995	268116	1347314	1559	64.15
UM190527T0073	18	4727656	591107	252849	1077470	1432	64.37
UM190527T0069	29	5147288	374599	198119	840563	784	64.18
UM190527T0042	39	5004621	463253	91504	793384	606	64.02

## Sheet: Supplementary Table 4
ID	COG Class Abbreviation	COG Class Name	Num of Genes
UM190121T0081	A	RNA processing and modification	2
UM190121T0081	C	Energy production and conversion	225
UM190121T0081	D	Cell cycle control, cell division, chromosome partitioning	37
UM190121T0081	E	Amino acid transport and metabolism	278
UM190121T0081	F	Nucleotide transport and metabolism	90
UM190121T0081	G	Carbohydrate transport and metabolism	170
UM190121T0081	H	Coenzyme transport and metabolism	247
UM190121T0081	I	Lipid transport and metabolism	331
UM190121T0081	J	Translation, ribosomal structure and biogenesis	198
UM190121T0081	K	Transcription	329
UM190121T0081	L	Replication, recombination and repair	108
UM190121T0081	M	Cell wall/membrane/envelope biogenesis	158
UM190121T0081	N	Cell motility	9
UM190121T0081	O	Posttranslational modification, protein turnover, chaperones	134
UM190121T0081	P	Inorganic ion transport and metabolism	206
UM190121T0081	Q	Secondary metabolites biosynthesis, transport and catabolism	249
UM190121T0081	R	General function prediction only	445
UM190121T0081	S	Function unknown	214
UM190121T0081	T	Signal transduction mechanisms	118
UM190121T0081	U	Intracellular trafficking, secretion, and vesicular transport	23
UM190121T0081	V	Defense mechanisms	91
UM190121T0081	W	Extracellular structures	5
UM190121T0081	X	Mobilome: prophages, transposons	16
UM190121T0082	A	RNA processing and modification	2
UM190121T0082	C	Energy production and conversion	228
UM190121T0082	D	Cell cycle control, cell division, chromosome partitioning	35
UM190121T0082	E	Amino acid transport and metabolism	277
UM190121T0082	F	Nucleotide transport and metabolism	95
UM190121T0082	G	Carbohydrate transport and metabolism	177
UM190121T0082	H	Coenzyme transport and metabolism	253
UM190121T0082	I	Lipid transport and metabolism	335
UM190121T0082	J	Translation, ribosomal structure and biogenesis	198
UM190121T0082	K	Transcription	340
UM190121T0082	L	Replication, recombination and repair	106
UM190121T0082	M	Cell wall/membrane/envelope biogenesis	150
UM190121T0082	N	Cell motility	8
UM190121T0082	O	Posttranslational modification, protein turnover, chaperones	136
UM190121T0082	P	Inorganic ion transport and metabolism	225
UM190121T0082	Q	Secondary metabolites biosynthesis, transport and catabolism	257
UM190121T0082	R	General function prediction only	445
UM190121T0082	S	Function unknown	226
UM190121T0082	T	Signal transduction mechanisms	134
UM190121T0082	U	Intracellular trafficking, secretion, and vesicular transport	23
UM190121T0082	V	Defense mechanisms	92
UM190121T0082	W	Extracellular structures	5
UM190121T0082	X	Mobilome: prophages, transposons	9
UM190121T0083	A	RNA processing and modification	2
UM190121T0083	C	Energy production and conversion	249
UM190121T0083	D	Cell cycle control, cell division, chromosome partitioning	37
UM190121T0083	E	Amino acid transport and metabolism	299
UM190121T0083	F	Nucleotide transport and metabolism	97
UM190121T0083	G	Carbohydrate transport and metabolism	174
UM190121T0083	H	Coenzyme transport and metabolism	258
UM190121T0083	I	Lipid transport and metabolism	364
UM190121T0083	J	Translation, ribosomal structure and biogenesis	205
UM190121T0083	K	Transcription	352
UM190121T0083	L	Replication, recombination and repair	113
UM190121T0083	M	Cell wall/membrane/envelope biogenesis	154
UM190121T0083	N	Cell motility	10
UM190121T0083	O	Posttranslational modification, protein turnover, chaperones	141
UM190121T0083	P	Inorganic ion transport and metabolism	246
UM190121T0083	Q	Secondary metabolites biosynthesis, transport and catabolism	285
UM190121T0083	R	General function prediction only	472
UM190121T0083	S	Function unknown	238
UM190121T0083	T	Signal transduction mechanisms	127
UM190121T0083	U	Intracellular trafficking, secretion, and vesicular transport	23
UM190121T0083	V	Defense mechanisms	93
UM190121T0083	W	Extracellular structures	6
UM190121T0083	X	Mobilome: prophages, transposons	22
UM190121T0084	A	RNA processing and modification	2
UM190121T0084	C	Energy production and conversion	231
UM190121T0084	D	Cell cycle control, cell division, chromosome partitioning	37
UM190121T0084	E	Amino acid transport and metabolism	285
UM190121T0084	F	Nucleotide transport and metabolism	97
UM190121T0084	G	Carbohydrate transport and metabolism	177
UM190121T0084	H	Coenzyme transport and metabolism	255
UM190121T0084	I	Lipid transport and metabolism	348
UM190121T0084	J	Translation, ribosomal structure and biogenesis	206
UM190121T0084	K	Transcription	355
UM190121T0084	L	Replication, recombination and repair	119
UM190121T0084	M	Cell wall/membrane/envelope biogenesis	151
UM190121T0084	N	Cell motility	10
UM190121T0084	O	Posttranslational modification, protein turnover, chaperones	140
UM190121T0084	P	Inorganic ion transport and metabolism	229
UM190121T0084	Q	Secondary metabolites biosynthesis, transport and catabolism	264
UM190121T0084	R	General function prediction only	469
UM190121T0084	S	Function unknown	237
UM190121T0084	T	Signal transduction mechanisms	128
UM190121T0084	U	Intracellular trafficking, secretion, and vesicular transport	25
UM190121T0084	V	Defense mechanisms	100
UM190121T0084	W	Extracellular structures	6
UM190121T0084	X	Mobilome: prophages, transposons	22
UM190121T0085	A	RNA processing and modification	2
UM190121T0085	C	Energy production and conversion	236
UM190121T0085	D	Cell cycle control, cell division, chromosome partitioning	36
UM190121T0085	E	Amino acid transport and metabolism	301
UM190121T0085	F	Nucleotide transport and metabolism	97
UM190121T0085	G	Carbohydrate transport and metabolism	175
UM190121T0085	H	Coenzyme transport and metabolism	253
UM190121T0085	I	Lipid transport and metabolism	324
UM190121T0085	J	Translation, ribosomal structure and biogenesis	202
UM190121T0085	K	Transcription	331
UM190121T0085	L	Replication, recombination and repair	105
UM190121T0085	M	Cell wall/membrane/envelope biogenesis	156
UM190121T0085	N	Cell motility	8
UM190121T0085	O	Posttranslational modification, protein turnover, chaperones	139
UM190121T0085	P	Inorganic ion transport and metabolism	223
UM190121T0085	Q	Secondary metabolites biosynthesis, transport and catabolism	251
UM190121T0085	R	General function prediction only	441
UM190121T0085	S	Function unknown	233
UM190121T0085	T	Signal transduction mechanisms	132
UM190121T0085	U	Intracellular trafficking, secretion, and vesicular transport	23
UM190121T0085	V	Defense mechanisms	91
UM190121T0085	W	Extracellular structures	5
UM190121T0085	X	Mobilome: prophages, transposons	10
UM190121T0086	A	RNA processing and modification	2
UM190121T0086	C	Energy production and conversion	229
UM190121T0086	D	Cell cycle control, cell division, chromosome partitioning	37
UM190121T0086	E	Amino acid transport and metabolism	281
UM190121T0086	F	Nucleotide transport and metabolism	94
UM190121T0086	G	Carbohydrate transport and metabolism	173
UM190121T0086	H	Coenzyme transport and metabolism	250
UM190121T0086	I	Lipid transport and metabolism	325
UM190121T0086	J	Translation, ribosomal structure and biogenesis	199
UM190121T0086	K	Transcription	345
UM190121T0086	L	Replication, recombination and repair	117
UM190121T0086	M	Cell wall/membrane/envelope biogenesis	156
UM190121T0086	N	Cell motility	9
UM190121T0086	O	Posttranslational modification, protein turnover, chaperones	136
UM190121T0086	P	Inorganic ion transport and metabolism	234
UM190121T0086	Q	Secondary metabolites biosynthesis, transport and catabolism	255
UM190121T0086	R	General function prediction only	445
UM190121T0086	S	Function unknown	232
UM190121T0086	T	Signal transduction mechanisms	141
UM190121T0086	U	Intracellular trafficking, secretion, and vesicular transport	24
UM190121T0086	V	Defense mechanisms	93
UM190121T0086	W	Extracellular structures	6
UM190121T0086	X	Mobilome: prophages, transposons	20
UM190121T0087	A	RNA processing and modification	2
UM190121T0087	C	Energy production and conversion	238
UM190121T0087	D	Cell cycle control, cell division, chromosome partitioning	37
UM190121T0087	E	Amino acid transport and metabolism	292
UM190121T0087	F	Nucleotide transport and metabolism	97
UM190121T0087	G	Carbohydrate transport and metabolism	177
UM190121T0087	H	Coenzyme transport and metabolism	256
UM190121T0087	I	Lipid transport and metabolism	355
UM190121T0087	J	Translation, ribosomal structure and biogenesis	201
UM190121T0087	K	Transcription	349
UM190121T0087	L	Replication, recombination and repair	104
UM190121T0087	M	Cell wall/membrane/envelope biogenesis	157
UM190121T0087	N	Cell motility	9
UM190121T0087	O	Posttranslational modification, protein turnover, chaperones	137
UM190121T0087	P	Inorganic ion transport and metabolism	237
UM190121T0087	Q	Secondary metabolites biosynthesis, transport and catabolism	281
UM190121T0087	R	General function prediction only	465
UM190121T0087	S	Function unknown	236
UM190121T0087	T	Signal transduction mechanisms	125
UM190121T0087	U	Intracellular trafficking, secretion, and vesicular transport	23
UM190121T0087	V	Defense mechanisms	95
UM190121T0087	W	Extracellular structures	6
UM190121T0087	X	Mobilome: prophages, transposons	12
UM190121T0088	A	RNA processing and modification	2
UM190121T0088	C	Energy production and conversion	230
UM190121T0088	D	Cell cycle control, cell division, chromosome partitioning	37
UM190121T0088	E	Amino acid transport and metabolism	276
UM190121T0088	F	Nucleotide transport and metabolism	96
UM190121T0088	G	Carbohydrate transport and metabolism	172
UM190121T0088	H	Coenzyme transport and metabolism	245
UM190121T0088	I	Lipid transport and metabolism	345
UM190121T0088	J	Translation, ribosomal structure and biogenesis	198
UM190121T0088	K	Transcription	337
UM190121T0088	L	Replication, recombination and repair	108
UM190121T0088	M	Cell wall/membrane/envelope biogenesis	156
UM190121T0088	N	Cell motility	7
UM190121T0088	O	Posttranslational modification, protein turnover, chaperones	132
UM190121T0088	P	Inorganic ion transport and metabolism	232
UM190121T0088	Q	Secondary metabolites biosynthesis, transport and catabolism	274
UM190121T0088	R	General function prediction only	449
UM190121T0088	S	Function unknown	221
UM190121T0088	T	Signal transduction mechanisms	134
UM190121T0088	U	Intracellular trafficking, secretion, and vesicular transport	22
UM190121T0088	V	Defense mechanisms	97
UM190121T0088	W	Extracellular structures	5
UM190121T0088	X	Mobilome: prophages, transposons	10
UM190517T0083	A	RNA processing and modification	3
UM190517T0083	C	Energy production and conversion	257
UM190517T0083	D	Cell cycle control, cell division, chromosome partitioning	40
UM190517T0083	E	Amino acid transport and metabolism	300
UM190517T0083	F	Nucleotide transport and metabolism	104
UM190517T0083	G	Carbohydrate transport and metabolism	196
UM190517T0083	H	Coenzyme transport and metabolism	267
UM190517T0083	I	Lipid transport and metabolism	363
UM190517T0083	J	Translation, ribosomal structure and biogenesis	210
UM190517T0083	K	Transcription	370
UM190517T0083	L	Replication, recombination and repair	119
UM190517T0083	M	Cell wall/membrane/envelope biogenesis	171
UM190517T0083	N	Cell motility	8
UM190517T0083	O	Posttranslational modification, protein turnover, chaperones	145
UM190517T0083	P	Inorganic ion transport and metabolism	246
UM190517T0083	Q	Secondary metabolites biosynthesis, transport and catabolism	290
UM190517T0083	R	General function prediction only	478
UM190517T0083	S	Function unknown	235
UM190517T0083	T	Signal transduction mechanisms	142
UM190517T0083	U	Intracellular trafficking, secretion, and vesicular transport	25
UM190517T0083	V	Defense mechanisms	113
UM190517T0083	W	Extracellular structures	5
UM190517T0083	X	Mobilome: prophages, transposons	11
UM190517T0084	A	RNA processing and modification	2
UM190517T0084	C	Energy production and conversion	236
UM190517T0084	D	Cell cycle control, cell division, chromosome partitioning	38
UM190517T0084	E	Amino acid transport and metabolism	285
UM190517T0084	F	Nucleotide transport and metabolism	99
UM190517T0084	G	Carbohydrate transport and metabolism	173
UM190517T0084	H	Coenzyme transport and metabolism	252
UM190517T0084	I	Lipid transport and metabolism	348
UM190517T0084	J	Translation, ribosomal structure and biogenesis	204
UM190517T0084	K	Transcription	349
UM190517T0084	L	Replication, recombination and repair	130
UM190517T0084	M	Cell wall/membrane/envelope biogenesis	154
UM190517T0084	N	Cell motility	11
UM190517T0084	O	Posttranslational modification, protein turnover, chaperones	141
UM190517T0084	P	Inorganic ion transport and metabolism	232
UM190517T0084	Q	Secondary metabolites biosynthesis, transport and catabolism	266
UM190517T0084	R	General function prediction only	466
UM190517T0084	S	Function unknown	237
UM190517T0084	T	Signal transduction mechanisms	129
UM190517T0084	U	Intracellular trafficking, secretion, and vesicular transport	23
UM190517T0084	V	Defense mechanisms	102
UM190517T0084	W	Extracellular structures	6
UM190517T0084	X	Mobilome: prophages, transposons	30
UM190517T0085	A	RNA processing and modification	2
UM190517T0085	C	Energy production and conversion	219
UM190517T0085	D	Cell cycle control, cell division, chromosome partitioning	33
UM190517T0085	E	Amino acid transport and metabolism	273
UM190517T0085	F	Nucleotide transport and metabolism	97
UM190517T0085	G	Carbohydrate transport and metabolism	160
UM190517T0085	H	Coenzyme transport and metabolism	243
UM190517T0085	I	Lipid transport and metabolism	307
UM190517T0085	J	Translation, ribosomal structure and biogenesis	189
UM190517T0085	K	Transcription	310
UM190517T0085	L	Replication, recombination and repair	103
UM190517T0085	M	Cell wall/membrane/envelope biogenesis	141
UM190517T0085	N	Cell motility	7
UM190517T0085	O	Posttranslational modification, protein turnover, chaperones	130
UM190517T0085	P	Inorganic ion transport and metabolism	221
UM190517T0085	Q	Secondary metabolites biosynthesis, transport and catabolism	244
UM190517T0085	R	General function prediction only	415
UM190517T0085	S	Function unknown	208
UM190517T0085	T	Signal transduction mechanisms	122
UM190517T0085	U	Intracellular trafficking, secretion, and vesicular transport	23
UM190517T0085	V	Defense mechanisms	86
UM190517T0085	W	Extracellular structures	5
UM190517T0085	X	Mobilome: prophages, transposons	10
UM190517T0086	A	RNA processing and modification	2
UM190517T0086	C	Energy production and conversion	234
UM190517T0086	D	Cell cycle control, cell division, chromosome partitioning	37
UM190517T0086	E	Amino acid transport and metabolism	286
UM190517T0086	F	Nucleotide transport and metabolism	103
UM190517T0086	G	Carbohydrate transport and metabolism	175
UM190517T0086	H	Coenzyme transport and metabolism	257
UM190517T0086	I	Lipid transport and metabolism	353
UM190517T0086	J	Translation, ribosomal structure and biogenesis	203
UM190517T0086	K	Transcription	357
UM190517T0086	L	Replication, recombination and repair	111
UM190517T0086	M	Cell wall/membrane/envelope biogenesis	151
UM190517T0086	N	Cell motility	10
UM190517T0086	O	Posttranslational modification, protein turnover, chaperones	140
UM190517T0086	P	Inorganic ion transport and metabolism	243
UM190517T0086	Q	Secondary metabolites biosynthesis, transport and catabolism	271
UM190517T0086	R	General function prediction only	465
UM190517T0086	S	Function unknown	237
UM190517T0086	T	Signal transduction mechanisms	131
UM190517T0086	U	Intracellular trafficking, secretion, and vesicular transport	24
UM190517T0086	V	Defense mechanisms	93
UM190517T0086	W	Extracellular structures	6
UM190517T0086	X	Mobilome: prophages, transposons	12
UM190517T0087	A	RNA processing and modification	2
UM190517T0087	C	Energy production and conversion	230
UM190517T0087	D	Cell cycle control, cell division, chromosome partitioning	37
UM190517T0087	E	Amino acid transport and metabolism	276
UM190517T0087	F	Nucleotide transport and metabolism	96
UM190517T0087	G	Carbohydrate transport and metabolism	175
UM190517T0087	H	Coenzyme transport and metabolism	251
UM190517T0087	I	Lipid transport and metabolism	338
UM190517T0087	J	Translation, ribosomal structure and biogenesis	198
UM190517T0087	K	Transcription	338
UM190517T0087	L	Replication, recombination and repair	104
UM190517T0087	M	Cell wall/membrane/envelope biogenesis	159
UM190517T0087	N	Cell motility	8
UM190517T0087	O	Posttranslational modification, protein turnover, chaperones	137
UM190517T0087	P	Inorganic ion transport and metabolism	233
UM190517T0087	Q	Secondary metabolites biosynthesis, transport and catabolism	259
UM190517T0087	R	General function prediction only	452
UM190517T0087	S	Function unknown	230
UM190517T0087	T	Signal transduction mechanisms	124
UM190517T0087	U	Intracellular trafficking, secretion, and vesicular transport	23
UM190517T0087	V	Defense mechanisms	92
UM190517T0087	W	Extracellular structures	5
UM190517T0087	X	Mobilome: prophages, transposons	11
UM190517T0088	A	RNA processing and modification	2
UM190517T0088	C	Energy production and conversion	229
UM190517T0088	D	Cell cycle control, cell division, chromosome partitioning	35
UM190517T0088	E	Amino acid transport and metabolism	278
UM190517T0088	F	Nucleotide transport and metabolism	96
UM190517T0088	G	Carbohydrate transport and metabolism	171
UM190517T0088	H	Coenzyme transport and metabolism	251
UM190517T0088	I	Lipid transport and metabolism	339
UM190517T0088	J	Translation, ribosomal structure and biogenesis	201
UM190517T0088	K	Transcription	336
UM190517T0088	L	Replication, recombination and repair	114
UM190517T0088	M	Cell wall/membrane/envelope biogenesis	151
UM190517T0088	N	Cell motility	10
UM190517T0088	O	Posttranslational modification, protein turnover, chaperones	136
UM190517T0088	P	Inorganic ion transport and metabolism	214
UM190517T0088	Q	Secondary metabolites biosynthesis, transport and catabolism	264
UM190517T0088	R	General function prediction only	453
UM190517T0088	S	Function unknown	228
UM190517T0088	T	Signal transduction mechanisms	120
UM190517T0088	U	Intracellular trafficking, secretion, and vesicular transport	23
UM190517T0088	V	Defense mechanisms	91
UM190517T0088	W	Extracellular structures	6
UM190517T0088	X	Mobilome: prophages, transposons	15
UM190517T0089	A	RNA processing and modification	2
UM190517T0089	C	Energy production and conversion	235
UM190517T0089	D	Cell cycle control, cell division, chromosome partitioning	37
UM190517T0089	E	Amino acid transport and metabolism	295
UM190517T0089	F	Nucleotide transport and metabolism	96
UM190517T0089	G	Carbohydrate transport and metabolism	175
UM190517T0089	H	Coenzyme transport and metabolism	258
UM190517T0089	I	Lipid transport and metabolism	345
UM190517T0089	J	Translation, ribosomal structure and biogenesis	202
UM190517T0089	K	Transcription	355
UM190517T0089	L	Replication, recombination and repair	117
UM190517T0089	M	Cell wall/membrane/envelope biogenesis	151
UM190517T0089	N	Cell motility	9
UM190517T0089	O	Posttranslational modification, protein turnover, chaperones	136
UM190517T0089	P	Inorganic ion transport and metabolism	225
UM190517T0089	Q	Secondary metabolites biosynthesis, transport and catabolism	272
UM190517T0089	R	General function prediction only	468
UM190517T0089	S	Function unknown	237
UM190517T0089	T	Signal transduction mechanisms	124
UM190517T0089	U	Intracellular trafficking, secretion, and vesicular transport	23
UM190517T0089	V	Defense mechanisms	88
UM190517T0089	W	Extracellular structures	6
UM190517T0089	X	Mobilome: prophages, transposons	13
UM190517T0090	A	RNA processing and modification	2
UM190517T0090	C	Energy production and conversion	248
UM190517T0090	D	Cell cycle control, cell division, chromosome partitioning	38
UM190517T0090	E	Amino acid transport and metabolism	298
UM190517T0090	F	Nucleotide transport and metabolism	97
UM190517T0090	G	Carbohydrate transport and metabolism	176
UM190517T0090	H	Coenzyme transport and metabolism	257
UM190517T0090	I	Lipid transport and metabolism	363
UM190517T0090	J	Translation, ribosomal structure and biogenesis	205
UM190517T0090	K	Transcription	354
UM190517T0090	L	Replication, recombination and repair	120
UM190517T0090	M	Cell wall/membrane/envelope biogenesis	154
UM190517T0090	N	Cell motility	9
UM190517T0090	O	Posttranslational modification, protein turnover, chaperones	143
UM190517T0090	P	Inorganic ion transport and metabolism	242
UM190517T0090	Q	Secondary metabolites biosynthesis, transport and catabolism	286
UM190517T0090	R	General function prediction only	465
UM190517T0090	S	Function unknown	243
UM190517T0090	T	Signal transduction mechanisms	127
UM190517T0090	U	Intracellular trafficking, secretion, and vesicular transport	23
UM190517T0090	V	Defense mechanisms	96
UM190517T0090	W	Extracellular structures	6
UM190517T0090	X	Mobilome: prophages, transposons	27
UM190517T0091	A	RNA processing and modification	2
UM190517T0091	C	Energy production and conversion	245
UM190517T0091	D	Cell cycle control, cell division, chromosome partitioning	37
UM190517T0091	E	Amino acid transport and metabolism	286
UM190517T0091	F	Nucleotide transport and metabolism	99
UM190517T0091	G	Carbohydrate transport and metabolism	179
UM190517T0091	H	Coenzyme transport and metabolism	259
UM190517T0091	I	Lipid transport and metabolism	374
UM190517T0091	J	Translation, ribosomal structure and biogenesis	202
UM190517T0091	K	Transcription	361
UM190517T0091	L	Replication, recombination and repair	112
UM190517T0091	M	Cell wall/membrane/envelope biogenesis	154
UM190517T0091	N	Cell motility	9
UM190517T0091	O	Posttranslational modification, protein turnover, chaperones	139
UM190517T0091	P	Inorganic ion transport and metabolism	239
UM190517T0091	Q	Secondary metabolites biosynthesis, transport and catabolism	288
UM190517T0091	R	General function prediction only	477
UM190517T0091	S	Function unknown	239
UM190517T0091	T	Signal transduction mechanisms	134
UM190517T0091	U	Intracellular trafficking, secretion, and vesicular transport	23
UM190517T0091	V	Defense mechanisms	97
UM190517T0091	W	Extracellular structures	6
UM190517T0091	X	Mobilome: prophages, transposons	8
UM190517T0096	A	RNA processing and modification	2
UM190517T0096	C	Energy production and conversion	232
UM190517T0096	D	Cell cycle control, cell division, chromosome partitioning	37
UM190517T0096	E	Amino acid transport and metabolism	292
UM190517T0096	F	Nucleotide transport and metabolism	98
UM190517T0096	G	Carbohydrate transport and metabolism	173
UM190517T0096	H	Coenzyme transport and metabolism	255
UM190517T0096	I	Lipid transport and metabolism	342
UM190517T0096	J	Translation, ribosomal structure and biogenesis	204
UM190517T0096	K	Transcription	346
UM190517T0096	L	Replication, recombination and repair	117
UM190517T0096	M	Cell wall/membrane/envelope biogenesis	150
UM190517T0096	N	Cell motility	9
UM190517T0096	O	Posttranslational modification, protein turnover, chaperones	137
UM190517T0096	P	Inorganic ion transport and metabolism	226
UM190517T0096	Q	Secondary metabolites biosynthesis, transport and catabolism	268
UM190517T0096	R	General function prediction only	464
UM190517T0096	S	Function unknown	236
UM190517T0096	T	Signal transduction mechanisms	121
UM190517T0096	U	Intracellular trafficking, secretion, and vesicular transport	23
UM190517T0096	V	Defense mechanisms	87
UM190517T0096	W	Extracellular structures	6
UM190517T0096	X	Mobilome: prophages, transposons	13
UM190517T0107	A	RNA processing and modification	2
UM190517T0107	C	Energy production and conversion	232
UM190517T0107	D	Cell cycle control, cell division, chromosome partitioning	37
UM190517T0107	E	Amino acid transport and metabolism	292
UM190517T0107	F	Nucleotide transport and metabolism	98
UM190517T0107	G	Carbohydrate transport and metabolism	173
UM190517T0107	H	Coenzyme transport and metabolism	255
UM190517T0107	I	Lipid transport and metabolism	342
UM190517T0107	J	Translation, ribosomal structure and biogenesis	204
UM190517T0107	K	Transcription	345
UM190517T0107	L	Replication, recombination and repair	117
UM190517T0107	M	Cell wall/membrane/envelope biogenesis	150
UM190517T0107	N	Cell motility	9
UM190517T0107	O	Posttranslational modification, protein turnover, chaperones	137
UM190517T0107	P	Inorganic ion transport and metabolism	225
UM190517T0107	Q	Secondary metabolites biosynthesis, transport and catabolism	268
UM190517T0107	R	General function prediction only	464
UM190517T0107	S	Function unknown	235
UM190517T0107	T	Signal transduction mechanisms	120
UM190517T0107	U	Intracellular trafficking, secretion, and vesicular transport	23
UM190517T0107	V	Defense mechanisms	87
UM190517T0107	W	Extracellular structures	6
UM190517T0107	X	Mobilome: prophages, transposons	13
UM190517T0139	A	RNA processing and modification	2
UM190517T0139	C	Energy production and conversion	231
UM190517T0139	D	Cell cycle control, cell division, chromosome partitioning	35
UM190517T0139	E	Amino acid transport and metabolism	283
UM190517T0139	F	Nucleotide transport and metabolism	95
UM190517T0139	G	Carbohydrate transport and metabolism	175
UM190517T0139	H	Coenzyme transport and metabolism	254
UM190517T0139	I	Lipid transport and metabolism	345
UM190517T0139	J	Translation, ribosomal structure and biogenesis	201
UM190517T0139	K	Transcription	341
UM190517T0139	L	Replication, recombination and repair	103
UM190517T0139	M	Cell wall/membrane/envelope biogenesis	151
UM190517T0139	N	Cell motility	10
UM190517T0139	O	Posttranslational modification, protein turnover, chaperones	136
UM190517T0139	P	Inorganic ion transport and metabolism	222
UM190517T0139	Q	Secondary metabolites biosynthesis, transport and catabolism	269
UM190517T0139	R	General function prediction only	460
UM190517T0139	S	Function unknown	239
UM190517T0139	T	Signal transduction mechanisms	121
UM190517T0139	U	Intracellular trafficking, secretion, and vesicular transport	23
UM190517T0139	V	Defense mechanisms	90
UM190517T0139	W	Extracellular structures	7
UM190517T0139	X	Mobilome: prophages, transposons	6
UM190517T0140	A	RNA processing and modification	2
UM190517T0140	C	Energy production and conversion	235
UM190517T0140	D	Cell cycle control, cell division, chromosome partitioning	36
UM190517T0140	E	Amino acid transport and metabolism	287
UM190517T0140	F	Nucleotide transport and metabolism	97
UM190517T0140	G	Carbohydrate transport and metabolism	173
UM190517T0140	H	Coenzyme transport and metabolism	251
UM190517T0140	I	Lipid transport and metabolism	342
UM190517T0140	J	Translation, ribosomal structure and biogenesis	200
UM190517T0140	K	Transcription	351
UM190517T0140	L	Replication, recombination and repair	115
UM190517T0140	M	Cell wall/membrane/envelope biogenesis	152
UM190517T0140	N	Cell motility	8
UM190517T0140	O	Posttranslational modification, protein turnover, chaperones	137
UM190517T0140	P	Inorganic ion transport and metabolism	224
UM190517T0140	Q	Secondary metabolites biosynthesis, transport and catabolism	270
UM190517T0140	R	General function prediction only	470
UM190517T0140	S	Function unknown	237
UM190517T0140	T	Signal transduction mechanisms	124
UM190517T0140	U	Intracellular trafficking, secretion, and vesicular transport	23
UM190517T0140	V	Defense mechanisms	87
UM190517T0140	W	Extracellular structures	5
UM190517T0140	X	Mobilome: prophages, transposons	11
UM190517T0141	A	RNA processing and modification	2
UM190517T0141	C	Energy production and conversion	245
UM190517T0141	D	Cell cycle control, cell division, chromosome partitioning	38
UM190517T0141	E	Amino acid transport and metabolism	291
UM190517T0141	F	Nucleotide transport and metabolism	96
UM190517T0141	G	Carbohydrate transport and metabolism	176
UM190517T0141	H	Coenzyme transport and metabolism	253
UM190517T0141	I	Lipid transport and metabolism	361
UM190517T0141	J	Translation, ribosomal structure and biogenesis	204
UM190517T0141	K	Transcription	345
UM190517T0141	L	Replication, recombination and repair	115
UM190517T0141	M	Cell wall/membrane/envelope biogenesis	153
UM190517T0141	N	Cell motility	9
UM190517T0141	O	Posttranslational modification, protein turnover, chaperones	140
UM190517T0141	P	Inorganic ion transport and metabolism	236
UM190517T0141	Q	Secondary metabolites biosynthesis, transport and catabolism	280
UM190517T0141	R	General function prediction only	459
UM190517T0141	S	Function unknown	236
UM190517T0141	T	Signal transduction mechanisms	124
UM190517T0141	U	Intracellular trafficking, secretion, and vesicular transport	23
UM190517T0141	V	Defense mechanisms	95
UM190517T0141	W	Extracellular structures	6
UM190517T0141	X	Mobilome: prophages, transposons	23
UM190527T0001	A	RNA processing and modification	2
UM190527T0001	C	Energy production and conversion	215
UM190527T0001	D	Cell cycle control, cell division, chromosome partitioning	40
UM190527T0001	E	Amino acid transport and metabolism	272
UM190527T0001	F	Nucleotide transport and metabolism	93
UM190527T0001	G	Carbohydrate transport and metabolism	163
UM190527T0001	H	Coenzyme transport and metabolism	241
UM190527T0001	I	Lipid transport and metabolism	337
UM190527T0001	J	Translation, ribosomal structure and biogenesis	199
UM190527T0001	K	Transcription	337
UM190527T0001	L	Replication, recombination and repair	110
UM190527T0001	M	Cell wall/membrane/envelope biogenesis	148
UM190527T0001	N	Cell motility	10
UM190527T0001	O	Posttranslational modification, protein turnover, chaperones	131
UM190527T0001	P	Inorganic ion transport and metabolism	225
UM190527T0001	Q	Secondary metabolites biosynthesis, transport and catabolism	263
UM190527T0001	R	General function prediction only	450
UM190527T0001	S	Function unknown	224
UM190527T0001	T	Signal transduction mechanisms	122
UM190527T0001	U	Intracellular trafficking, secretion, and vesicular transport	22
UM190527T0001	V	Defense mechanisms	86
UM190527T0001	W	Extracellular structures	5
UM190527T0001	X	Mobilome: prophages, transposons	12
UM190527T0004	A	RNA processing and modification	2
UM190527T0004	C	Energy production and conversion	239
UM190527T0004	D	Cell cycle control, cell division, chromosome partitioning	37
UM190527T0004	E	Amino acid transport and metabolism	291
UM190527T0004	F	Nucleotide transport and metabolism	99
UM190527T0004	G	Carbohydrate transport and metabolism	177
UM190527T0004	H	Coenzyme transport and metabolism	255
UM190527T0004	I	Lipid transport and metabolism	355
UM190527T0004	J	Translation, ribosomal structure and biogenesis	202
UM190527T0004	K	Transcription	350
UM190527T0004	L	Replication, recombination and repair	104
UM190527T0004	M	Cell wall/membrane/envelope biogenesis	157
UM190527T0004	N	Cell motility	9
UM190527T0004	O	Posttranslational modification, protein turnover, chaperones	137
UM190527T0004	P	Inorganic ion transport and metabolism	237
UM190527T0004	Q	Secondary metabolites biosynthesis, transport and catabolism	283
UM190527T0004	R	General function prediction only	464
UM190527T0004	S	Function unknown	240
UM190527T0004	T	Signal transduction mechanisms	125
UM190527T0004	U	Intracellular trafficking, secretion, and vesicular transport	23
UM190527T0004	V	Defense mechanisms	94
UM190527T0004	W	Extracellular structures	6
UM190527T0004	X	Mobilome: prophages, transposons	11
UM190527T0008	A	RNA processing and modification	2
UM190527T0008	C	Energy production and conversion	231
UM190527T0008	D	Cell cycle control, cell division, chromosome partitioning	37
UM190527T0008	E	Amino acid transport and metabolism	282
UM190527T0008	F	Nucleotide transport and metabolism	96
UM190527T0008	G	Carbohydrate transport and metabolism	173
UM190527T0008	H	Coenzyme transport and metabolism	250
UM190527T0008	I	Lipid transport and metabolism	338
UM190527T0008	J	Translation, ribosomal structure and biogenesis	199
UM190527T0008	K	Transcription	349
UM190527T0008	L	Replication, recombination and repair	119
UM190527T0008	M	Cell wall/membrane/envelope biogenesis	156
UM190527T0008	N	Cell motility	9
UM190527T0008	O	Posttranslational modification, protein turnover, chaperones	137
UM190527T0008	P	Inorganic ion transport and metabolism	236
UM190527T0008	Q	Secondary metabolites biosynthesis, transport and catabolism	260
UM190527T0008	R	General function prediction only	449
UM190527T0008	S	Function unknown	228
UM190527T0008	T	Signal transduction mechanisms	142
UM190527T0008	U	Intracellular trafficking, secretion, and vesicular transport	24
UM190527T0008	V	Defense mechanisms	96
UM190527T0008	W	Extracellular structures	7
UM190527T0008	X	Mobilome: prophages, transposons	19
UM190527T0009	A	RNA processing and modification	2
UM190527T0009	C	Energy production and conversion	230
UM190527T0009	D	Cell cycle control, cell division, chromosome partitioning	42
UM190527T0009	E	Amino acid transport and metabolism	285
UM190527T0009	F	Nucleotide transport and metabolism	96
UM190527T0009	G	Carbohydrate transport and metabolism	176
UM190527T0009	H	Coenzyme transport and metabolism	252
UM190527T0009	I	Lipid transport and metabolism	337
UM190527T0009	J	Translation, ribosomal structure and biogenesis	200
UM190527T0009	K	Transcription	355
UM190527T0009	L	Replication, recombination and repair	119
UM190527T0009	M	Cell wall/membrane/envelope biogenesis	157
UM190527T0009	N	Cell motility	9
UM190527T0009	O	Posttranslational modification, protein turnover, chaperones	141
UM190527T0009	P	Inorganic ion transport and metabolism	237
UM190527T0009	Q	Secondary metabolites biosynthesis, transport and catabolism	258
UM190527T0009	R	General function prediction only	457
UM190527T0009	S	Function unknown	231
UM190527T0009	T	Signal transduction mechanisms	141
UM190527T0009	U	Intracellular trafficking, secretion, and vesicular transport	24
UM190527T0009	V	Defense mechanisms	94
UM190527T0009	W	Extracellular structures	6
UM190527T0009	X	Mobilome: prophages, transposons	19
UM190527T0013	A	RNA processing and modification	2
UM190527T0013	C	Energy production and conversion	229
UM190527T0013	D	Cell cycle control, cell division, chromosome partitioning	40
UM190527T0013	E	Amino acid transport and metabolism	280
UM190527T0013	F	Nucleotide transport and metabolism	96
UM190527T0013	G	Carbohydrate transport and metabolism	175
UM190527T0013	H	Coenzyme transport and metabolism	255
UM190527T0013	I	Lipid transport and metabolism	332
UM190527T0013	J	Translation, ribosomal structure and biogenesis	199
UM190527T0013	K	Transcription	349
UM190527T0013	L	Replication, recombination and repair	112
UM190527T0013	M	Cell wall/membrane/envelope biogenesis	163
UM190527T0013	N	Cell motility	10
UM190527T0013	O	Posttranslational modification, protein turnover, chaperones	138
UM190527T0013	P	Inorganic ion transport and metabolism	227
UM190527T0013	Q	Secondary metabolites biosynthesis, transport and catabolism	259
UM190527T0013	R	General function prediction only	450
UM190527T0013	S	Function unknown	231
UM190527T0013	T	Signal transduction mechanisms	137
UM190527T0013	U	Intracellular trafficking, secretion, and vesicular transport	23
UM190527T0013	V	Defense mechanisms	97
UM190527T0013	W	Extracellular structures	5
UM190527T0013	X	Mobilome: prophages, transposons	13
UM190527T0014	A	RNA processing and modification	2
UM190527T0014	C	Energy production and conversion	230
UM190527T0014	D	Cell cycle control, cell division, chromosome partitioning	38
UM190527T0014	E	Amino acid transport and metabolism	282
UM190527T0014	F	Nucleotide transport and metabolism	100
UM190527T0014	G	Carbohydrate transport and metabolism	175
UM190527T0014	H	Coenzyme transport and metabolism	248
UM190527T0014	I	Lipid transport and metabolism	337
UM190527T0014	J	Translation, ribosomal structure and biogenesis	201
UM190527T0014	K	Transcription	349
UM190527T0014	L	Replication, recombination and repair	113
UM190527T0014	M	Cell wall/membrane/envelope biogenesis	155
UM190527T0014	N	Cell motility	8
UM190527T0014	O	Posttranslational modification, protein turnover, chaperones	137
UM190527T0014	P	Inorganic ion transport and metabolism	236
UM190527T0014	Q	Secondary metabolites biosynthesis, transport and catabolism	257
UM190527T0014	R	General function prediction only	452
UM190527T0014	S	Function unknown	232
UM190527T0014	T	Signal transduction mechanisms	137
UM190527T0014	U	Intracellular trafficking, secretion, and vesicular transport	24
UM190527T0014	V	Defense mechanisms	93
UM190527T0014	W	Extracellular structures	6
UM190527T0014	X	Mobilome: prophages, transposons	8
UM190527T0015	A	RNA processing and modification	2
UM190527T0015	C	Energy production and conversion	228
UM190527T0015	D	Cell cycle control, cell division, chromosome partitioning	36
UM190527T0015	E	Amino acid transport and metabolism	278
UM190527T0015	F	Nucleotide transport and metabolism	96
UM190527T0015	G	Carbohydrate transport and metabolism	173
UM190527T0015	H	Coenzyme transport and metabolism	247
UM190527T0015	I	Lipid transport and metabolism	338
UM190527T0015	J	Translation, ribosomal structure and biogenesis	199
UM190527T0015	K	Transcription	344
UM190527T0015	L	Replication, recombination and repair	117
UM190527T0015	M	Cell wall/membrane/envelope biogenesis	154
UM190527T0015	N	Cell motility	8
UM190527T0015	O	Posttranslational modification, protein turnover, chaperones	135
UM190527T0015	P	Inorganic ion transport and metabolism	224
UM190527T0015	Q	Secondary metabolites biosynthesis, transport and catabolism	257
UM190527T0015	R	General function prediction only	444
UM190527T0015	S	Function unknown	227
UM190527T0015	T	Signal transduction mechanisms	131
UM190527T0015	U	Intracellular trafficking, secretion, and vesicular transport	24
UM190527T0015	V	Defense mechanisms	91
UM190527T0015	W	Extracellular structures	6
UM190527T0015	X	Mobilome: prophages, transposons	13
UM190527T0016	A	RNA processing and modification	2
UM190527T0016	C	Energy production and conversion	232
UM190527T0016	D	Cell cycle control, cell division, chromosome partitioning	36
UM190527T0016	E	Amino acid transport and metabolism	289
UM190527T0016	F	Nucleotide transport and metabolism	96
UM190527T0016	G	Carbohydrate transport and metabolism	172
UM190527T0016	H	Coenzyme transport and metabolism	256
UM190527T0016	I	Lipid transport and metabolism	343
UM190527T0016	J	Translation, ribosomal structure and biogenesis	199
UM190527T0016	K	Transcription	347
UM190527T0016	L	Replication, recombination and repair	108
UM190527T0016	M	Cell wall/membrane/envelope biogenesis	158
UM190527T0016	N	Cell motility	8
UM190527T0016	O	Posttranslational modification, protein turnover, chaperones	136
UM190527T0016	P	Inorganic ion transport and metabolism	223
UM190527T0016	Q	Secondary metabolites biosynthesis, transport and catabolism	269
UM190527T0016	R	General function prediction only	471
UM190527T0016	S	Function unknown	237
UM190527T0016	T	Signal transduction mechanisms	124
UM190527T0016	U	Intracellular trafficking, secretion, and vesicular transport	23
UM190527T0016	V	Defense mechanisms	89
UM190527T0016	W	Extracellular structures	5
UM190527T0016	X	Mobilome: prophages, transposons	10
UM190527T0018	A	RNA processing and modification	2
UM190527T0018	C	Energy production and conversion	237
UM190527T0018	D	Cell cycle control, cell division, chromosome partitioning	36
UM190527T0018	E	Amino acid transport and metabolism	290
UM190527T0018	F	Nucleotide transport and metabolism	100
UM190527T0018	G	Carbohydrate transport and metabolism	176
UM190527T0018	H	Coenzyme transport and metabolism	256
UM190527T0018	I	Lipid transport and metabolism	353
UM190527T0018	J	Translation, ribosomal structure and biogenesis	202
UM190527T0018	K	Transcription	350
UM190527T0018	L	Replication, recombination and repair	114
UM190527T0018	M	Cell wall/membrane/envelope biogenesis	149
UM190527T0018	N	Cell motility	11
UM190527T0018	O	Posttranslational modification, protein turnover, chaperones	137
UM190527T0018	P	Inorganic ion transport and metabolism	235
UM190527T0018	Q	Secondary metabolites biosynthesis, transport and catabolism	272
UM190527T0018	R	General function prediction only	466
UM190527T0018	S	Function unknown	238
UM190527T0018	T	Signal transduction mechanisms	128
UM190527T0018	U	Intracellular trafficking, secretion, and vesicular transport	23
UM190527T0018	V	Defense mechanisms	93
UM190527T0018	W	Extracellular structures	6
UM190527T0018	X	Mobilome: prophages, transposons	9
UM190527T0019	A	RNA processing and modification	2
UM190527T0019	C	Energy production and conversion	236
UM190527T0019	D	Cell cycle control, cell division, chromosome partitioning	38
UM190527T0019	E	Amino acid transport and metabolism	288
UM190527T0019	F	Nucleotide transport and metabolism	99
UM190527T0019	G	Carbohydrate transport and metabolism	175
UM190527T0019	H	Coenzyme transport and metabolism	261
UM190527T0019	I	Lipid transport and metabolism	351
UM190527T0019	J	Translation, ribosomal structure and biogenesis	203
UM190527T0019	K	Transcription	359
UM190527T0019	L	Replication, recombination and repair	110
UM190527T0019	M	Cell wall/membrane/envelope biogenesis	153
UM190527T0019	N	Cell motility	10
UM190527T0019	O	Posttranslational modification, protein turnover, chaperones	140
UM190527T0019	P	Inorganic ion transport and metabolism	248
UM190527T0019	Q	Secondary metabolites biosynthesis, transport and catabolism	270
UM190527T0019	R	General function prediction only	466
UM190527T0019	S	Function unknown	236
UM190527T0019	T	Signal transduction mechanisms	130
UM190527T0019	U	Intracellular trafficking, secretion, and vesicular transport	24
UM190527T0019	V	Defense mechanisms	97
UM190527T0019	W	Extracellular structures	6
UM190527T0019	X	Mobilome: prophages, transposons	16
UM190527T0020	A	RNA processing and modification	2
UM190527T0020	C	Energy production and conversion	232
UM190527T0020	D	Cell cycle control, cell division, chromosome partitioning	35
UM190527T0020	E	Amino acid transport and metabolism	272
UM190527T0020	F	Nucleotide transport and metabolism	93
UM190527T0020	G	Carbohydrate transport and metabolism	172
UM190527T0020	H	Coenzyme transport and metabolism	242
UM190527T0020	I	Lipid transport and metabolism	323
UM190527T0020	J	Translation, ribosomal structure and biogenesis	196
UM190527T0020	K	Transcription	351
UM190527T0020	L	Replication, recombination and repair	105
UM190527T0020	M	Cell wall/membrane/envelope biogenesis	150
UM190527T0020	N	Cell motility	8
UM190527T0020	O	Posttranslational modification, protein turnover, chaperones	136
UM190527T0020	P	Inorganic ion transport and metabolism	233
UM190527T0020	Q	Secondary metabolites biosynthesis, transport and catabolism	254
UM190527T0020	R	General function prediction only	460
UM190527T0020	S	Function unknown	229
UM190527T0020	T	Signal transduction mechanisms	133
UM190527T0020	U	Intracellular trafficking, secretion, and vesicular transport	18
UM190527T0020	V	Defense mechanisms	87
UM190527T0020	W	Extracellular structures	4
UM190527T0020	X	Mobilome: prophages, transposons	11
UM190527T0021	A	RNA processing and modification	2
UM190527T0021	C	Energy production and conversion	248
UM190527T0021	D	Cell cycle control, cell division, chromosome partitioning	38
UM190527T0021	E	Amino acid transport and metabolism	298
UM190527T0021	F	Nucleotide transport and metabolism	97
UM190527T0021	G	Carbohydrate transport and metabolism	175
UM190527T0021	H	Coenzyme transport and metabolism	256
UM190527T0021	I	Lipid transport and metabolism	364
UM190527T0021	J	Translation, ribosomal structure and biogenesis	205
UM190527T0021	K	Transcription	353
UM190527T0021	L	Replication, recombination and repair	118
UM190527T0021	M	Cell wall/membrane/envelope biogenesis	155
UM190527T0021	N	Cell motility	9
UM190527T0021	O	Posttranslational modification, protein turnover, chaperones	143
UM190527T0021	P	Inorganic ion transport and metabolism	242
UM190527T0021	Q	Secondary metabolites biosynthesis, transport and catabolism	286
UM190527T0021	R	General function prediction only	465
UM190527T0021	S	Function unknown	240
UM190527T0021	T	Signal transduction mechanisms	127
UM190527T0021	U	Intracellular trafficking, secretion, and vesicular transport	23
UM190527T0021	V	Defense mechanisms	95
UM190527T0021	W	Extracellular structures	6
UM190527T0021	X	Mobilome: prophages, transposons	23
UM190527T0022	A	RNA processing and modification	2
UM190527T0022	C	Energy production and conversion	238
UM190527T0022	D	Cell cycle control, cell division, chromosome partitioning	36
UM190527T0022	E	Amino acid transport and metabolism	278
UM190527T0022	F	Nucleotide transport and metabolism	96
UM190527T0022	G	Carbohydrate transport and metabolism	174
UM190527T0022	H	Coenzyme transport and metabolism	244
UM190527T0022	I	Lipid transport and metabolism	338
UM190527T0022	J	Translation, ribosomal structure and biogenesis	197
UM190527T0022	K	Transcription	346
UM190527T0022	L	Replication, recombination and repair	102
UM190527T0022	M	Cell wall/membrane/envelope biogenesis	160
UM190527T0022	N	Cell motility	9
UM190527T0022	O	Posttranslational modification, protein turnover, chaperones	134
UM190527T0022	P	Inorganic ion transport and metabolism	233
UM190527T0022	Q	Secondary metabolites biosynthesis, transport and catabolism	274
UM190527T0022	R	General function prediction only	452
UM190527T0022	S	Function unknown	228
UM190527T0022	T	Signal transduction mechanisms	131
UM190527T0022	U	Intracellular trafficking, secretion, and vesicular transport	22
UM190527T0022	V	Defense mechanisms	95
UM190527T0022	W	Extracellular structures	3
UM190527T0022	X	Mobilome: prophages, transposons	8
UM190527T0030	C	Energy production and conversion	215
UM190527T0030	D	Cell cycle control, cell division, chromosome partitioning	32
UM190527T0030	E	Amino acid transport and metabolism	270
UM190527T0030	F	Nucleotide transport and metabolism	92
UM190527T0030	G	Carbohydrate transport and metabolism	159
UM190527T0030	H	Coenzyme transport and metabolism	237
UM190527T0030	I	Lipid transport and metabolism	320
UM190527T0030	J	Translation, ribosomal structure and biogenesis	193
UM190527T0030	K	Transcription	326
UM190527T0030	L	Replication, recombination and repair	101
UM190527T0030	M	Cell wall/membrane/envelope biogenesis	141
UM190527T0030	N	Cell motility	9
UM190527T0030	O	Posttranslational modification, protein turnover, chaperones	130
UM190527T0030	P	Inorganic ion transport and metabolism	215
UM190527T0030	Q	Secondary metabolites biosynthesis, transport and catabolism	238
UM190527T0030	R	General function prediction only	441
UM190527T0030	S	Function unknown	221
UM190527T0030	T	Signal transduction mechanisms	116
UM190527T0030	U	Intracellular trafficking, secretion, and vesicular transport	20
UM190527T0030	V	Defense mechanisms	86
UM190527T0030	W	Extracellular structures	6
UM190527T0030	X	Mobilome: prophages, transposons	8
UM190527T0033	A	RNA processing and modification	2
UM190527T0033	C	Energy production and conversion	235
UM190527T0033	D	Cell cycle control, cell division, chromosome partitioning	36
UM190527T0033	E	Amino acid transport and metabolism	288
UM190527T0033	F	Nucleotide transport and metabolism	98
UM190527T0033	G	Carbohydrate transport and metabolism	175
UM190527T0033	H	Coenzyme transport and metabolism	255
UM190527T0033	I	Lipid transport and metabolism	350
UM190527T0033	J	Translation, ribosomal structure and biogenesis	201
UM190527T0033	K	Transcription	343
UM190527T0033	L	Replication, recombination and repair	106
UM190527T0033	M	Cell wall/membrane/envelope biogenesis	148
UM190527T0033	N	Cell motility	10
UM190527T0033	O	Posttranslational modification, protein turnover, chaperones	137
UM190527T0033	P	Inorganic ion transport and metabolism	233
UM190527T0033	Q	Secondary metabolites biosynthesis, transport and catabolism	269
UM190527T0033	R	General function prediction only	465
UM190527T0033	S	Function unknown	235
UM190527T0033	T	Signal transduction mechanisms	125
UM190527T0033	U	Intracellular trafficking, secretion, and vesicular transport	23
UM190527T0033	V	Defense mechanisms	93
UM190527T0033	W	Extracellular structures	6
UM190527T0033	X	Mobilome: prophages, transposons	10
UM190527T0034	A	RNA processing and modification	2
UM190527T0034	C	Energy production and conversion	237
UM190527T0034	D	Cell cycle control, cell division, chromosome partitioning	36
UM190527T0034	E	Amino acid transport and metabolism	290
UM190527T0034	F	Nucleotide transport and metabolism	96
UM190527T0034	G	Carbohydrate transport and metabolism	172
UM190527T0034	H	Coenzyme transport and metabolism	255
UM190527T0034	I	Lipid transport and metabolism	341
UM190527T0034	J	Translation, ribosomal structure and biogenesis	200
UM190527T0034	K	Transcription	345
UM190527T0034	L	Replication, recombination and repair	110
UM190527T0034	M	Cell wall/membrane/envelope biogenesis	151
UM190527T0034	N	Cell motility	10
UM190527T0034	O	Posttranslational modification, protein turnover, chaperones	137
UM190527T0034	P	Inorganic ion transport and metabolism	225
UM190527T0034	Q	Secondary metabolites biosynthesis, transport and catabolism	265
UM190527T0034	R	General function prediction only	462
UM190527T0034	S	Function unknown	236
UM190527T0034	T	Signal transduction mechanisms	121
UM190527T0034	U	Intracellular trafficking, secretion, and vesicular transport	23
UM190527T0034	V	Defense mechanisms	87
UM190527T0034	W	Extracellular structures	6
UM190527T0034	X	Mobilome: prophages, transposons	15
UM190527T0035	A	RNA processing and modification	2
UM190527T0035	C	Energy production and conversion	235
UM190527T0035	D	Cell cycle control, cell division, chromosome partitioning	39
UM190527T0035	E	Amino acid transport and metabolism	280
UM190527T0035	F	Nucleotide transport and metabolism	97
UM190527T0035	G	Carbohydrate transport and metabolism	178
UM190527T0035	H	Coenzyme transport and metabolism	252
UM190527T0035	I	Lipid transport and metabolism	352
UM190527T0035	J	Translation, ribosomal structure and biogenesis	200
UM190527T0035	K	Transcription	348
UM190527T0035	L	Replication, recombination and repair	109
UM190527T0035	M	Cell wall/membrane/envelope biogenesis	158
UM190527T0035	N	Cell motility	8
UM190527T0035	O	Posttranslational modification, protein turnover, chaperones	136
UM190527T0035	P	Inorganic ion transport and metabolism	241
UM190527T0035	Q	Secondary metabolites biosynthesis, transport and catabolism	275
UM190527T0035	R	General function prediction only	454
UM190527T0035	S	Function unknown	227
UM190527T0035	T	Signal transduction mechanisms	136
UM190527T0035	U	Intracellular trafficking, secretion, and vesicular transport	23
UM190527T0035	V	Defense mechanisms	100
UM190527T0035	W	Extracellular structures	5
UM190527T0035	X	Mobilome: prophages, transposons	9
UM190527T0036	A	RNA processing and modification	2
UM190527T0036	C	Energy production and conversion	237
UM190527T0036	D	Cell cycle control, cell division, chromosome partitioning	36
UM190527T0036	E	Amino acid transport and metabolism	285
UM190527T0036	F	Nucleotide transport and metabolism	98
UM190527T0036	G	Carbohydrate transport and metabolism	176
UM190527T0036	H	Coenzyme transport and metabolism	256
UM190527T0036	I	Lipid transport and metabolism	351
UM190527T0036	J	Translation, ribosomal structure and biogenesis	202
UM190527T0036	K	Transcription	357
UM190527T0036	L	Replication, recombination and repair	111
UM190527T0036	M	Cell wall/membrane/envelope biogenesis	150
UM190527T0036	N	Cell motility	11
UM190527T0036	O	Posttranslational modification, protein turnover, chaperones	142
UM190527T0036	P	Inorganic ion transport and metabolism	244
UM190527T0036	Q	Secondary metabolites biosynthesis, transport and catabolism	268
UM190527T0036	R	General function prediction only	463
UM190527T0036	S	Function unknown	234
UM190527T0036	T	Signal transduction mechanisms	129
UM190527T0036	U	Intracellular trafficking, secretion, and vesicular transport	24
UM190527T0036	V	Defense mechanisms	98
UM190527T0036	W	Extracellular structures	6
UM190527T0036	X	Mobilome: prophages, transposons	16
UM190527T0037	A	RNA processing and modification	2
UM190527T0037	C	Energy production and conversion	252
UM190527T0037	D	Cell cycle control, cell division, chromosome partitioning	37
UM190527T0037	E	Amino acid transport and metabolism	299
UM190527T0037	F	Nucleotide transport and metabolism	97
UM190527T0037	G	Carbohydrate transport and metabolism	175
UM190527T0037	H	Coenzyme transport and metabolism	258
UM190527T0037	I	Lipid transport and metabolism	367
UM190527T0037	J	Translation, ribosomal structure and biogenesis	206
UM190527T0037	K	Transcription	355
UM190527T0037	L	Replication, recombination and repair	125
UM190527T0037	M	Cell wall/membrane/envelope biogenesis	155
UM190527T0037	N	Cell motility	10
UM190527T0037	O	Posttranslational modification, protein turnover, chaperones	145
UM190527T0037	P	Inorganic ion transport and metabolism	243
UM190527T0037	Q	Secondary metabolites biosynthesis, transport and catabolism	293
UM190527T0037	R	General function prediction only	470
UM190527T0037	S	Function unknown	239
UM190527T0037	T	Signal transduction mechanisms	126
UM190527T0037	U	Intracellular trafficking, secretion, and vesicular transport	23
UM190527T0037	V	Defense mechanisms	104
UM190527T0037	W	Extracellular structures	6
UM190527T0037	X	Mobilome: prophages, transposons	26
UM190527T0041	A	RNA processing and modification	2
UM190527T0041	C	Energy production and conversion	232
UM190527T0041	D	Cell cycle control, cell division, chromosome partitioning	39
UM190527T0041	E	Amino acid transport and metabolism	288
UM190527T0041	F	Nucleotide transport and metabolism	100
UM190527T0041	G	Carbohydrate transport and metabolism	177
UM190527T0041	H	Coenzyme transport and metabolism	248
UM190527T0041	I	Lipid transport and metabolism	355
UM190527T0041	J	Translation, ribosomal structure and biogenesis	201
UM190527T0041	K	Transcription	356
UM190527T0041	L	Replication, recombination and repair	109
UM190527T0041	M	Cell wall/membrane/envelope biogenesis	155
UM190527T0041	N	Cell motility	8
UM190527T0041	O	Posttranslational modification, protein turnover, chaperones	137
UM190527T0041	P	Inorganic ion transport and metabolism	236
UM190527T0041	Q	Secondary metabolites biosynthesis, transport and catabolism	261
UM190527T0041	R	General function prediction only	460
UM190527T0041	S	Function unknown	236
UM190527T0041	T	Signal transduction mechanisms	138
UM190527T0041	U	Intracellular trafficking, secretion, and vesicular transport	24
UM190527T0041	V	Defense mechanisms	94
UM190527T0041	W	Extracellular structures	6
UM190527T0041	X	Mobilome: prophages, transposons	9
UM190527T0042	A	RNA processing and modification	2
UM190527T0042	C	Energy production and conversion	235
UM190527T0042	D	Cell cycle control, cell division, chromosome partitioning	38
UM190527T0042	E	Amino acid transport and metabolism	288
UM190527T0042	F	Nucleotide transport and metabolism	95
UM190527T0042	G	Carbohydrate transport and metabolism	168
UM190527T0042	H	Coenzyme transport and metabolism	254
UM190527T0042	I	Lipid transport and metabolism	329
UM190527T0042	J	Translation, ribosomal structure and biogenesis	202
UM190527T0042	K	Transcription	332
UM190527T0042	L	Replication, recombination and repair	111
UM190527T0042	M	Cell wall/membrane/envelope biogenesis	162
UM190527T0042	N	Cell motility	9
UM190527T0042	O	Posttranslational modification, protein turnover, chaperones	138
UM190527T0042	P	Inorganic ion transport and metabolism	218
UM190527T0042	Q	Secondary metabolites biosynthesis, transport and catabolism	260
UM190527T0042	R	General function prediction only	438
UM190527T0042	S	Function unknown	235
UM190527T0042	T	Signal transduction mechanisms	123
UM190527T0042	U	Intracellular trafficking, secretion, and vesicular transport	23
UM190527T0042	V	Defense mechanisms	90
UM190527T0042	W	Extracellular structures	6
UM190527T0042	X	Mobilome: prophages, transposons	15
UM190527T0043	A	RNA processing and modification	2
UM190527T0043	C	Energy production and conversion	235
UM190527T0043	D	Cell cycle control, cell division, chromosome partitioning	39
UM190527T0043	E	Amino acid transport and metabolism	280
UM190527T0043	F	Nucleotide transport and metabolism	97
UM190527T0043	G	Carbohydrate transport and metabolism	176
UM190527T0043	H	Coenzyme transport and metabolism	252
UM190527T0043	I	Lipid transport and metabolism	352
UM190527T0043	J	Translation, ribosomal structure and biogenesis	200
UM190527T0043	K	Transcription	349
UM190527T0043	L	Replication, recombination and repair	108
UM190527T0043	M	Cell wall/membrane/envelope biogenesis	158
UM190527T0043	N	Cell motility	8
UM190527T0043	O	Posttranslational modification, protein turnover, chaperones	136
UM190527T0043	P	Inorganic ion transport and metabolism	241
UM190527T0043	Q	Secondary metabolites biosynthesis, transport and catabolism	275
UM190527T0043	R	General function prediction only	454
UM190527T0043	S	Function unknown	226
UM190527T0043	T	Signal transduction mechanisms	136
UM190527T0043	U	Intracellular trafficking, secretion, and vesicular transport	23
UM190527T0043	V	Defense mechanisms	100
UM190527T0043	W	Extracellular structures	5
UM190527T0043	X	Mobilome: prophages, transposons	9
UM190527T0044	A	RNA processing and modification	2
UM190527T0044	C	Energy production and conversion	235
UM190527T0044	D	Cell cycle control, cell division, chromosome partitioning	38
UM190527T0044	E	Amino acid transport and metabolism	295
UM190527T0044	F	Nucleotide transport and metabolism	95
UM190527T0044	G	Carbohydrate transport and metabolism	175
UM190527T0044	H	Coenzyme transport and metabolism	254
UM190527T0044	I	Lipid transport and metabolism	343
UM190527T0044	J	Translation, ribosomal structure and biogenesis	204
UM190527T0044	K	Transcription	357
UM190527T0044	L	Replication, recombination and repair	118
UM190527T0044	M	Cell wall/membrane/envelope biogenesis	152
UM190527T0044	N	Cell motility	10
UM190527T0044	O	Posttranslational modification, protein turnover, chaperones	138
UM190527T0044	P	Inorganic ion transport and metabolism	228
UM190527T0044	Q	Secondary metabolites biosynthesis, transport and catabolism	271
UM190527T0044	R	General function prediction only	467
UM190527T0044	S	Function unknown	239
UM190527T0044	T	Signal transduction mechanisms	126
UM190527T0044	U	Intracellular trafficking, secretion, and vesicular transport	23
UM190527T0044	V	Defense mechanisms	92
UM190527T0044	W	Extracellular structures	6
UM190527T0044	X	Mobilome: prophages, transposons	12
UM190527T0045	A	RNA processing and modification	2
UM190527T0045	C	Energy production and conversion	235
UM190527T0045	D	Cell cycle control, cell division, chromosome partitioning	39
UM190527T0045	E	Amino acid transport and metabolism	280
UM190527T0045	F	Nucleotide transport and metabolism	97
UM190527T0045	G	Carbohydrate transport and metabolism	176
UM190527T0045	H	Coenzyme transport and metabolism	252
UM190527T0045	I	Lipid transport and metabolism	352
UM190527T0045	J	Translation, ribosomal structure and biogenesis	200
UM190527T0045	K	Transcription	349
UM190527T0045	L	Replication, recombination and repair	108
UM190527T0045	M	Cell wall/membrane/envelope biogenesis	158
UM190527T0045	N	Cell motility	8
UM190527T0045	O	Posttranslational modification, protein turnover, chaperones	136
UM190527T0045	P	Inorganic ion transport and metabolism	241
UM190527T0045	Q	Secondary metabolites biosynthesis, transport and catabolism	277
UM190527T0045	R	General function prediction only	454
UM190527T0045	S	Function unknown	227
UM190527T0045	T	Signal transduction mechanisms	136
UM190527T0045	U	Intracellular trafficking, secretion, and vesicular transport	23
UM190527T0045	V	Defense mechanisms	100
UM190527T0045	W	Extracellular structures	5
UM190527T0045	X	Mobilome: prophages, transposons	8
UM190527T0046	A	RNA processing and modification	2
UM190527T0046	C	Energy production and conversion	225
UM190527T0046	D	Cell cycle control, cell division, chromosome partitioning	38
UM190527T0046	E	Amino acid transport and metabolism	277
UM190527T0046	F	Nucleotide transport and metabolism	98
UM190527T0046	G	Carbohydrate transport and metabolism	170
UM190527T0046	H	Coenzyme transport and metabolism	245
UM190527T0046	I	Lipid transport and metabolism	335
UM190527T0046	J	Translation, ribosomal structure and biogenesis	199
UM190527T0046	K	Transcription	338
UM190527T0046	L	Replication, recombination and repair	107
UM190527T0046	M	Cell wall/membrane/envelope biogenesis	155
UM190527T0046	N	Cell motility	8
UM190527T0046	O	Posttranslational modification, protein turnover, chaperones	135
UM190527T0046	P	Inorganic ion transport and metabolism	226
UM190527T0046	Q	Secondary metabolites biosynthesis, transport and catabolism	256
UM190527T0046	R	General function prediction only	444
UM190527T0046	S	Function unknown	226
UM190527T0046	T	Signal transduction mechanisms	128
UM190527T0046	U	Intracellular trafficking, secretion, and vesicular transport	24
UM190527T0046	V	Defense mechanisms	93
UM190527T0046	W	Extracellular structures	6
UM190527T0046	X	Mobilome: prophages, transposons	7
UM190527T0047	A	RNA processing and modification	2
UM190527T0047	C	Energy production and conversion	227
UM190527T0047	D	Cell cycle control, cell division, chromosome partitioning	40
UM190527T0047	E	Amino acid transport and metabolism	277
UM190527T0047	F	Nucleotide transport and metabolism	99
UM190527T0047	G	Carbohydrate transport and metabolism	170
UM190527T0047	H	Coenzyme transport and metabolism	248
UM190527T0047	I	Lipid transport and metabolism	335
UM190527T0047	J	Translation, ribosomal structure and biogenesis	199
UM190527T0047	K	Transcription	340
UM190527T0047	L	Replication, recombination and repair	107
UM190527T0047	M	Cell wall/membrane/envelope biogenesis	155
UM190527T0047	N	Cell motility	8
UM190527T0047	O	Posttranslational modification, protein turnover, chaperones	136
UM190527T0047	P	Inorganic ion transport and metabolism	231
UM190527T0047	Q	Secondary metabolites biosynthesis, transport and catabolism	262
UM190527T0047	R	General function prediction only	445
UM190527T0047	S	Function unknown	230
UM190527T0047	T	Signal transduction mechanisms	130
UM190527T0047	U	Intracellular trafficking, secretion, and vesicular transport	24
UM190527T0047	V	Defense mechanisms	94
UM190527T0047	W	Extracellular structures	6
UM190527T0047	X	Mobilome: prophages, transposons	7
UM190527T0048	A	RNA processing and modification	2
UM190527T0048	C	Energy production and conversion	226
UM190527T0048	D	Cell cycle control, cell division, chromosome partitioning	38
UM190527T0048	E	Amino acid transport and metabolism	277
UM190527T0048	F	Nucleotide transport and metabolism	98
UM190527T0048	G	Carbohydrate transport and metabolism	171
UM190527T0048	H	Coenzyme transport and metabolism	246
UM190527T0048	I	Lipid transport and metabolism	335
UM190527T0048	J	Translation, ribosomal structure and biogenesis	199
UM190527T0048	K	Transcription	338
UM190527T0048	L	Replication, recombination and repair	107
UM190527T0048	M	Cell wall/membrane/envelope biogenesis	153
UM190527T0048	N	Cell motility	8
UM190527T0048	O	Posttranslational modification, protein turnover, chaperones	135
UM190527T0048	P	Inorganic ion transport and metabolism	226
UM190527T0048	Q	Secondary metabolites biosynthesis, transport and catabolism	256
UM190527T0048	R	General function prediction only	444
UM190527T0048	S	Function unknown	227
UM190527T0048	T	Signal transduction mechanisms	128
UM190527T0048	U	Intracellular trafficking, secretion, and vesicular transport	24
UM190527T0048	V	Defense mechanisms	93
UM190527T0048	W	Extracellular structures	6
UM190527T0048	X	Mobilome: prophages, transposons	7
UM190527T0049	A	RNA processing and modification	2
UM190527T0049	C	Energy production and conversion	234
UM190527T0049	D	Cell cycle control, cell division, chromosome partitioning	38
UM190527T0049	E	Amino acid transport and metabolism	295
UM190527T0049	F	Nucleotide transport and metabolism	95
UM190527T0049	G	Carbohydrate transport and metabolism	173
UM190527T0049	H	Coenzyme transport and metabolism	253
UM190527T0049	I	Lipid transport and metabolism	343
UM190527T0049	J	Translation, ribosomal structure and biogenesis	204
UM190527T0049	K	Transcription	359
UM190527T0049	L	Replication, recombination and repair	119
UM190527T0049	M	Cell wall/membrane/envelope biogenesis	152
UM190527T0049	N	Cell motility	10
UM190527T0049	O	Posttranslational modification, protein turnover, chaperones	138
UM190527T0049	P	Inorganic ion transport and metabolism	228
UM190527T0049	Q	Secondary metabolites biosynthesis, transport and catabolism	271
UM190527T0049	R	General function prediction only	468
UM190527T0049	S	Function unknown	239
UM190527T0049	T	Signal transduction mechanisms	125
UM190527T0049	U	Intracellular trafficking, secretion, and vesicular transport	23
UM190527T0049	V	Defense mechanisms	91
UM190527T0049	W	Extracellular structures	6
UM190527T0049	X	Mobilome: prophages, transposons	12
UM190527T0050	A	RNA processing and modification	2
UM190527T0050	C	Energy production and conversion	234
UM190527T0050	D	Cell cycle control, cell division, chromosome partitioning	38
UM190527T0050	E	Amino acid transport and metabolism	295
UM190527T0050	F	Nucleotide transport and metabolism	96
UM190527T0050	G	Carbohydrate transport and metabolism	173
UM190527T0050	H	Coenzyme transport and metabolism	253
UM190527T0050	I	Lipid transport and metabolism	343
UM190527T0050	J	Translation, ribosomal structure and biogenesis	204
UM190527T0050	K	Transcription	356
UM190527T0050	L	Replication, recombination and repair	119
UM190527T0050	M	Cell wall/membrane/envelope biogenesis	152
UM190527T0050	N	Cell motility	10
UM190527T0050	O	Posttranslational modification, protein turnover, chaperones	137
UM190527T0050	P	Inorganic ion transport and metabolism	225
UM190527T0050	Q	Secondary metabolites biosynthesis, transport and catabolism	270
UM190527T0050	R	General function prediction only	466
UM190527T0050	S	Function unknown	239
UM190527T0050	T	Signal transduction mechanisms	125
UM190527T0050	U	Intracellular trafficking, secretion, and vesicular transport	23
UM190527T0050	V	Defense mechanisms	89
UM190527T0050	W	Extracellular structures	6
UM190527T0050	X	Mobilome: prophages, transposons	12
UM190527T0051	A	RNA processing and modification	2
UM190527T0051	C	Energy production and conversion	224
UM190527T0051	D	Cell cycle control, cell division, chromosome partitioning	37
UM190527T0051	E	Amino acid transport and metabolism	288
UM190527T0051	F	Nucleotide transport and metabolism	93
UM190527T0051	G	Carbohydrate transport and metabolism	167
UM190527T0051	H	Coenzyme transport and metabolism	242
UM190527T0051	I	Lipid transport and metabolism	333
UM190527T0051	J	Translation, ribosomal structure and biogenesis	200
UM190527T0051	K	Transcription	354
UM190527T0051	L	Replication, recombination and repair	116
UM190527T0051	M	Cell wall/membrane/envelope biogenesis	145
UM190527T0051	N	Cell motility	10
UM190527T0051	O	Posttranslational modification, protein turnover, chaperones	133
UM190527T0051	P	Inorganic ion transport and metabolism	221
UM190527T0051	Q	Secondary metabolites biosynthesis, transport and catabolism	263
UM190527T0051	R	General function prediction only	453
UM190527T0051	S	Function unknown	232
UM190527T0051	T	Signal transduction mechanisms	120
UM190527T0051	U	Intracellular trafficking, secretion, and vesicular transport	21
UM190527T0051	V	Defense mechanisms	85
UM190527T0051	W	Extracellular structures	6
UM190527T0051	X	Mobilome: prophages, transposons	11
UM190527T0052	A	RNA processing and modification	2
UM190527T0052	C	Energy production and conversion	242
UM190527T0052	D	Cell cycle control, cell division, chromosome partitioning	36
UM190527T0052	E	Amino acid transport and metabolism	293
UM190527T0052	F	Nucleotide transport and metabolism	99
UM190527T0052	G	Carbohydrate transport and metabolism	171
UM190527T0052	H	Coenzyme transport and metabolism	252
UM190527T0052	I	Lipid transport and metabolism	348
UM190527T0052	J	Translation, ribosomal structure and biogenesis	202
UM190527T0052	K	Transcription	366
UM190527T0052	L	Replication, recombination and repair	126
UM190527T0052	M	Cell wall/membrane/envelope biogenesis	154
UM190527T0052	N	Cell motility	11
UM190527T0052	O	Posttranslational modification, protein turnover, chaperones	140
UM190527T0052	P	Inorganic ion transport and metabolism	231
UM190527T0052	Q	Secondary metabolites biosynthesis, transport and catabolism	284
UM190527T0052	R	General function prediction only	488
UM190527T0052	S	Function unknown	245
UM190527T0052	T	Signal transduction mechanisms	123
UM190527T0052	U	Intracellular trafficking, secretion, and vesicular transport	23
UM190527T0052	V	Defense mechanisms	99
UM190527T0052	W	Extracellular structures	6
UM190527T0052	X	Mobilome: prophages, transposons	25
UM190527T0053	A	RNA processing and modification	2
UM190527T0053	C	Energy production and conversion	245
UM190527T0053	D	Cell cycle control, cell division, chromosome partitioning	36
UM190527T0053	E	Amino acid transport and metabolism	284
UM190527T0053	F	Nucleotide transport and metabolism	97
UM190527T0053	G	Carbohydrate transport and metabolism	176
UM190527T0053	H	Coenzyme transport and metabolism	253
UM190527T0053	I	Lipid transport and metabolism	340
UM190527T0053	J	Translation, ribosomal structure and biogenesis	202
UM190527T0053	K	Transcription	347
UM190527T0053	L	Replication, recombination and repair	110
UM190527T0053	M	Cell wall/membrane/envelope biogenesis	151
UM190527T0053	N	Cell motility	9
UM190527T0053	O	Posttranslational modification, protein turnover, chaperones	136
UM190527T0053	P	Inorganic ion transport and metabolism	224
UM190527T0053	Q	Secondary metabolites biosynthesis, transport and catabolism	275
UM190527T0053	R	General function prediction only	463
UM190527T0053	S	Function unknown	241
UM190527T0053	T	Signal transduction mechanisms	125
UM190527T0053	U	Intracellular trafficking, secretion, and vesicular transport	23
UM190527T0053	V	Defense mechanisms	87
UM190527T0053	W	Extracellular structures	6
UM190527T0053	X	Mobilome: prophages, transposons	9
UM190527T0054	A	RNA processing and modification	2
UM190527T0054	C	Energy production and conversion	230
UM190527T0054	D	Cell cycle control, cell division, chromosome partitioning	35
UM190527T0054	E	Amino acid transport and metabolism	277
UM190527T0054	F	Nucleotide transport and metabolism	94
UM190527T0054	G	Carbohydrate transport and metabolism	173
UM190527T0054	H	Coenzyme transport and metabolism	247
UM190527T0054	I	Lipid transport and metabolism	332
UM190527T0054	J	Translation, ribosomal structure and biogenesis	199
UM190527T0054	K	Transcription	333
UM190527T0054	L	Replication, recombination and repair	106
UM190527T0054	M	Cell wall/membrane/envelope biogenesis	150
UM190527T0054	N	Cell motility	9
UM190527T0054	O	Posttranslational modification, protein turnover, chaperones	135
UM190527T0054	P	Inorganic ion transport and metabolism	216
UM190527T0054	Q	Secondary metabolites biosynthesis, transport and catabolism	258
UM190527T0054	R	General function prediction only	442
UM190527T0054	S	Function unknown	236
UM190527T0054	T	Signal transduction mechanisms	123
UM190527T0054	U	Intracellular trafficking, secretion, and vesicular transport	23
UM190527T0054	V	Defense mechanisms	87
UM190527T0054	W	Extracellular structures	6
UM190527T0054	X	Mobilome: prophages, transposons	3
UM190527T0055	A	RNA processing and modification	2
UM190527T0055	C	Energy production and conversion	252
UM190527T0055	D	Cell cycle control, cell division, chromosome partitioning	37
UM190527T0055	E	Amino acid transport and metabolism	299
UM190527T0055	F	Nucleotide transport and metabolism	98
UM190527T0055	G	Carbohydrate transport and metabolism	175
UM190527T0055	H	Coenzyme transport and metabolism	258
UM190527T0055	I	Lipid transport and metabolism	367
UM190527T0055	J	Translation, ribosomal structure and biogenesis	206
UM190527T0055	K	Transcription	354
UM190527T0055	L	Replication, recombination and repair	125
UM190527T0055	M	Cell wall/membrane/envelope biogenesis	156
UM190527T0055	N	Cell motility	10
UM190527T0055	O	Posttranslational modification, protein turnover, chaperones	145
UM190527T0055	P	Inorganic ion transport and metabolism	243
UM190527T0055	Q	Secondary metabolites biosynthesis, transport and catabolism	292
UM190527T0055	R	General function prediction only	470
UM190527T0055	S	Function unknown	240
UM190527T0055	T	Signal transduction mechanisms	126
UM190527T0055	U	Intracellular trafficking, secretion, and vesicular transport	23
UM190527T0055	V	Defense mechanisms	101
UM190527T0055	W	Extracellular structures	6
UM190527T0055	X	Mobilome: prophages, transposons	26
UM190527T0056	A	RNA processing and modification	2
UM190527T0056	C	Energy production and conversion	226
UM190527T0056	D	Cell cycle control, cell division, chromosome partitioning	36
UM190527T0056	E	Amino acid transport and metabolism	275
UM190527T0056	F	Nucleotide transport and metabolism	91
UM190527T0056	G	Carbohydrate transport and metabolism	172
UM190527T0056	H	Coenzyme transport and metabolism	245
UM190527T0056	I	Lipid transport and metabolism	327
UM190527T0056	J	Translation, ribosomal structure and biogenesis	198
UM190527T0056	K	Transcription	333
UM190527T0056	L	Replication, recombination and repair	108
UM190527T0056	M	Cell wall/membrane/envelope biogenesis	148
UM190527T0056	N	Cell motility	8
UM190527T0056	O	Posttranslational modification, protein turnover, chaperones	134
UM190527T0056	P	Inorganic ion transport and metabolism	215
UM190527T0056	Q	Secondary metabolites biosynthesis, transport and catabolism	252
UM190527T0056	R	General function prediction only	444
UM190527T0056	S	Function unknown	238
UM190527T0056	T	Signal transduction mechanisms	128
UM190527T0056	U	Intracellular trafficking, secretion, and vesicular transport	22
UM190527T0056	V	Defense mechanisms	84
UM190527T0056	W	Extracellular structures	5
UM190527T0056	X	Mobilome: prophages, transposons	6
UM190527T0057	A	RNA processing and modification	2
UM190527T0057	C	Energy production and conversion	229
UM190527T0057	D	Cell cycle control, cell division, chromosome partitioning	38
UM190527T0057	E	Amino acid transport and metabolism	288
UM190527T0057	F	Nucleotide transport and metabolism	95
UM190527T0057	G	Carbohydrate transport and metabolism	173
UM190527T0057	H	Coenzyme transport and metabolism	250
UM190527T0057	I	Lipid transport and metabolism	340
UM190527T0057	J	Translation, ribosomal structure and biogenesis	201
UM190527T0057	K	Transcription	343
UM190527T0057	L	Replication, recombination and repair	110
UM190527T0057	M	Cell wall/membrane/envelope biogenesis	153
UM190527T0057	N	Cell motility	9
UM190527T0057	O	Posttranslational modification, protein turnover, chaperones	135
UM190527T0057	P	Inorganic ion transport and metabolism	217
UM190527T0057	Q	Secondary metabolites biosynthesis, transport and catabolism	268
UM190527T0057	R	General function prediction only	454
UM190527T0057	S	Function unknown	227
UM190527T0057	T	Signal transduction mechanisms	121
UM190527T0057	U	Intracellular trafficking, secretion, and vesicular transport	23
UM190527T0057	V	Defense mechanisms	88
UM190527T0057	W	Extracellular structures	6
UM190527T0057	X	Mobilome: prophages, transposons	14
UM190527T0060	A	RNA processing and modification	2
UM190527T0060	B	Chromatin structure and dynamics	1
UM190527T0060	C	Energy production and conversion	240
UM190527T0060	D	Cell cycle control, cell division, chromosome partitioning	42
UM190527T0060	E	Amino acid transport and metabolism	288
UM190527T0060	F	Nucleotide transport and metabolism	100
UM190527T0060	G	Carbohydrate transport and metabolism	176
UM190527T0060	H	Coenzyme transport and metabolism	259
UM190527T0060	I	Lipid transport and metabolism	351
UM190527T0060	J	Translation, ribosomal structure and biogenesis	202
UM190527T0060	K	Transcription	364
UM190527T0060	L	Replication, recombination and repair	120
UM190527T0060	M	Cell wall/membrane/envelope biogenesis	156
UM190527T0060	N	Cell motility	12
UM190527T0060	O	Posttranslational modification, protein turnover, chaperones	150
UM190527T0060	P	Inorganic ion transport and metabolism	247
UM190527T0060	Q	Secondary metabolites biosynthesis, transport and catabolism	270
UM190527T0060	R	General function prediction only	471
UM190527T0060	S	Function unknown	239
UM190527T0060	T	Signal transduction mechanisms	134
UM190527T0060	U	Intracellular trafficking, secretion, and vesicular transport	24
UM190527T0060	V	Defense mechanisms	100
UM190527T0060	W	Extracellular structures	6
UM190527T0060	X	Mobilome: prophages, transposons	23
UM190527T0061	A	RNA processing and modification	2
UM190527T0061	B	Chromatin structure and dynamics	1
UM190527T0061	C	Energy production and conversion	240
UM190527T0061	D	Cell cycle control, cell division, chromosome partitioning	42
UM190527T0061	E	Amino acid transport and metabolism	288
UM190527T0061	F	Nucleotide transport and metabolism	100
UM190527T0061	G	Carbohydrate transport and metabolism	176
UM190527T0061	H	Coenzyme transport and metabolism	259
UM190527T0061	I	Lipid transport and metabolism	351
UM190527T0061	J	Translation, ribosomal structure and biogenesis	202
UM190527T0061	K	Transcription	363
UM190527T0061	L	Replication, recombination and repair	121
UM190527T0061	M	Cell wall/membrane/envelope biogenesis	155
UM190527T0061	N	Cell motility	12
UM190527T0061	O	Posttranslational modification, protein turnover, chaperones	150
UM190527T0061	P	Inorganic ion transport and metabolism	247
UM190527T0061	Q	Secondary metabolites biosynthesis, transport and catabolism	269
UM190527T0061	R	General function prediction only	471
UM190527T0061	S	Function unknown	240
UM190527T0061	T	Signal transduction mechanisms	134
UM190527T0061	U	Intracellular trafficking, secretion, and vesicular transport	24
UM190527T0061	V	Defense mechanisms	100
UM190527T0061	W	Extracellular structures	6
UM190527T0061	X	Mobilome: prophages, transposons	20
UM190527T0065	A	RNA processing and modification	3
UM190527T0065	B	Chromatin structure and dynamics	1
UM190527T0065	C	Energy production and conversion	443
UM190527T0065	D	Cell cycle control, cell division, chromosome partitioning	84
UM190527T0065	E	Amino acid transport and metabolism	643
UM190527T0065	F	Nucleotide transport and metabolism	182
UM190527T0065	G	Carbohydrate transport and metabolism	573
UM190527T0065	H	Coenzyme transport and metabolism	469
UM190527T0065	I	Lipid transport and metabolism	614
UM190527T0065	J	Translation, ribosomal structure and biogenesis	404
UM190527T0065	K	Transcription	811
UM190527T0065	L	Replication, recombination and repair	220
UM190527T0065	M	Cell wall/membrane/envelope biogenesis	368
UM190527T0065	N	Cell motility	24
UM190527T0065	O	Posttranslational modification, protein turnover, chaperones	299
UM190527T0065	P	Inorganic ion transport and metabolism	483
UM190527T0065	Q	Secondary metabolites biosynthesis, transport and catabolism	485
UM190527T0065	R	General function prediction only	963
UM190527T0065	S	Function unknown	430
UM190527T0065	T	Signal transduction mechanisms	417
UM190527T0065	U	Intracellular trafficking, secretion, and vesicular transport	51
UM190527T0065	V	Defense mechanisms	213
UM190527T0065	W	Extracellular structures	15
UM190527T0065	X	Mobilome: prophages, transposons	37
UM190527T0066	A	RNA processing and modification	2
UM190527T0066	C	Energy production and conversion	241
UM190527T0066	D	Cell cycle control, cell division, chromosome partitioning	35
UM190527T0066	E	Amino acid transport and metabolism	289
UM190527T0066	F	Nucleotide transport and metabolism	96
UM190527T0066	G	Carbohydrate transport and metabolism	176
UM190527T0066	H	Coenzyme transport and metabolism	263
UM190527T0066	I	Lipid transport and metabolism	337
UM190527T0066	J	Translation, ribosomal structure and biogenesis	202
UM190527T0066	K	Transcription	355
UM190527T0066	L	Replication, recombination and repair	109
UM190527T0066	M	Cell wall/membrane/envelope biogenesis	150
UM190527T0066	N	Cell motility	8
UM190527T0066	O	Posttranslational modification, protein turnover, chaperones	138
UM190527T0066	P	Inorganic ion transport and metabolism	229
UM190527T0066	Q	Secondary metabolites biosynthesis, transport and catabolism	267
UM190527T0066	R	General function prediction only	474
UM190527T0066	S	Function unknown	234
UM190527T0066	T	Signal transduction mechanisms	125
UM190527T0066	U	Intracellular trafficking, secretion, and vesicular transport	23
UM190527T0066	V	Defense mechanisms	100
UM190527T0066	W	Extracellular structures	5
UM190527T0066	X	Mobilome: prophages, transposons	7
UM190527T0067	A	RNA processing and modification	2
UM190527T0067	C	Energy production and conversion	235
UM190527T0067	D	Cell cycle control, cell division, chromosome partitioning	40
UM190527T0067	E	Amino acid transport and metabolism	291
UM190527T0067	F	Nucleotide transport and metabolism	100
UM190527T0067	G	Carbohydrate transport and metabolism	174
UM190527T0067	H	Coenzyme transport and metabolism	256
UM190527T0067	I	Lipid transport and metabolism	346
UM190527T0067	J	Translation, ribosomal structure and biogenesis	204
UM190527T0067	K	Transcription	350
UM190527T0067	L	Replication, recombination and repair	118
UM190527T0067	M	Cell wall/membrane/envelope biogenesis	154
UM190527T0067	N	Cell motility	12
UM190527T0067	O	Posttranslational modification, protein turnover, chaperones	139
UM190527T0067	P	Inorganic ion transport and metabolism	232
UM190527T0067	Q	Secondary metabolites biosynthesis, transport and catabolism	276
UM190527T0067	R	General function prediction only	472
UM190527T0067	S	Function unknown	234
UM190527T0067	T	Signal transduction mechanisms	127
UM190527T0067	U	Intracellular trafficking, secretion, and vesicular transport	23
UM190527T0067	V	Defense mechanisms	97
UM190527T0067	W	Extracellular structures	6
UM190527T0067	X	Mobilome: prophages, transposons	13
UM190527T0068	A	RNA processing and modification	2
UM190527T0068	C	Energy production and conversion	242
UM190527T0068	D	Cell cycle control, cell division, chromosome partitioning	38
UM190527T0068	E	Amino acid transport and metabolism	281
UM190527T0068	F	Nucleotide transport and metabolism	97
UM190527T0068	G	Carbohydrate transport and metabolism	175
UM190527T0068	H	Coenzyme transport and metabolism	257
UM190527T0068	I	Lipid transport and metabolism	359
UM190527T0068	J	Translation, ribosomal structure and biogenesis	201
UM190527T0068	K	Transcription	355
UM190527T0068	L	Replication, recombination and repair	107
UM190527T0068	M	Cell wall/membrane/envelope biogenesis	159
UM190527T0068	N	Cell motility	10
UM190527T0068	O	Posttranslational modification, protein turnover, chaperones	136
UM190527T0068	P	Inorganic ion transport and metabolism	241
UM190527T0068	Q	Secondary metabolites biosynthesis, transport and catabolism	279
UM190527T0068	R	General function prediction only	472
UM190527T0068	S	Function unknown	235
UM190527T0068	T	Signal transduction mechanisms	127
UM190527T0068	U	Intracellular trafficking, secretion, and vesicular transport	23
UM190527T0068	V	Defense mechanisms	96
UM190527T0068	W	Extracellular structures	6
UM190527T0068	X	Mobilome: prophages, transposons	12
UM190527T0069	A	RNA processing and modification	2
UM190527T0069	C	Energy production and conversion	236
UM190527T0069	D	Cell cycle control, cell division, chromosome partitioning	38
UM190527T0069	E	Amino acid transport and metabolism	285
UM190527T0069	F	Nucleotide transport and metabolism	99
UM190527T0069	G	Carbohydrate transport and metabolism	173
UM190527T0069	H	Coenzyme transport and metabolism	252
UM190527T0069	I	Lipid transport and metabolism	348
UM190527T0069	J	Translation, ribosomal structure and biogenesis	204
UM190527T0069	K	Transcription	349
UM190527T0069	L	Replication, recombination and repair	129
UM190527T0069	M	Cell wall/membrane/envelope biogenesis	154
UM190527T0069	N	Cell motility	11
UM190527T0069	O	Posttranslational modification, protein turnover, chaperones	141
UM190527T0069	P	Inorganic ion transport and metabolism	234
UM190527T0069	Q	Secondary metabolites biosynthesis, transport and catabolism	266
UM190527T0069	R	General function prediction only	466
UM190527T0069	S	Function unknown	239
UM190527T0069	T	Signal transduction mechanisms	129
UM190527T0069	U	Intracellular trafficking, secretion, and vesicular transport	23
UM190527T0069	V	Defense mechanisms	102
UM190527T0069	W	Extracellular structures	6
UM190527T0069	X	Mobilome: prophages, transposons	29
UM190527T0070	A	RNA processing and modification	2
UM190527T0070	C	Energy production and conversion	248
UM190527T0070	D	Cell cycle control, cell division, chromosome partitioning	38
UM190527T0070	E	Amino acid transport and metabolism	298
UM190527T0070	F	Nucleotide transport and metabolism	97
UM190527T0070	G	Carbohydrate transport and metabolism	176
UM190527T0070	H	Coenzyme transport and metabolism	257
UM190527T0070	I	Lipid transport and metabolism	364
UM190527T0070	J	Translation, ribosomal structure and biogenesis	206
UM190527T0070	K	Transcription	354
UM190527T0070	L	Replication, recombination and repair	118
UM190527T0070	M	Cell wall/membrane/envelope biogenesis	154
UM190527T0070	N	Cell motility	9
UM190527T0070	O	Posttranslational modification, protein turnover, chaperones	143
UM190527T0070	P	Inorganic ion transport and metabolism	242
UM190527T0070	Q	Secondary metabolites biosynthesis, transport and catabolism	287
UM190527T0070	R	General function prediction only	466
UM190527T0070	S	Function unknown	239
UM190527T0070	T	Signal transduction mechanisms	127
UM190527T0070	U	Intracellular trafficking, secretion, and vesicular transport	23
UM190527T0070	V	Defense mechanisms	96
UM190527T0070	W	Extracellular structures	6
UM190527T0070	X	Mobilome: prophages, transposons	25
UM190527T0071	A	RNA processing and modification	2
UM190527T0071	C	Energy production and conversion	230
UM190527T0071	D	Cell cycle control, cell division, chromosome partitioning	38
UM190527T0071	E	Amino acid transport and metabolism	291
UM190527T0071	F	Nucleotide transport and metabolism	97
UM190527T0071	G	Carbohydrate transport and metabolism	170
UM190527T0071	H	Coenzyme transport and metabolism	249
UM190527T0071	I	Lipid transport and metabolism	327
UM190527T0071	J	Translation, ribosomal structure and biogenesis	200
UM190527T0071	K	Transcription	333
UM190527T0071	L	Replication, recombination and repair	112
UM190527T0071	M	Cell wall/membrane/envelope biogenesis	164
UM190527T0071	N	Cell motility	11
UM190527T0071	O	Posttranslational modification, protein turnover, chaperones	140
UM190527T0071	P	Inorganic ion transport and metabolism	218
UM190527T0071	Q	Secondary metabolites biosynthesis, transport and catabolism	250
UM190527T0071	R	General function prediction only	438
UM190527T0071	S	Function unknown	228
UM190527T0071	T	Signal transduction mechanisms	126
UM190527T0071	U	Intracellular trafficking, secretion, and vesicular transport	23
UM190527T0071	V	Defense mechanisms	88
UM190527T0071	W	Extracellular structures	5
UM190527T0071	X	Mobilome: prophages, transposons	12
UM190527T0073	A	RNA processing and modification	2
UM190527T0073	C	Energy production and conversion	232
UM190527T0073	D	Cell cycle control, cell division, chromosome partitioning	35
UM190527T0073	E	Amino acid transport and metabolism	284
UM190527T0073	F	Nucleotide transport and metabolism	94
UM190527T0073	G	Carbohydrate transport and metabolism	174
UM190527T0073	H	Coenzyme transport and metabolism	250
UM190527T0073	I	Lipid transport and metabolism	324
UM190527T0073	J	Translation, ribosomal structure and biogenesis	198
UM190527T0073	K	Transcription	341
UM190527T0073	L	Replication, recombination and repair	108
UM190527T0073	M	Cell wall/membrane/envelope biogenesis	153
UM190527T0073	N	Cell motility	8
UM190527T0073	O	Posttranslational modification, protein turnover, chaperones	135
UM190527T0073	P	Inorganic ion transport and metabolism	222
UM190527T0073	Q	Secondary metabolites biosynthesis, transport and catabolism	256
UM190527T0073	R	General function prediction only	444
UM190527T0073	S	Function unknown	226
UM190527T0073	T	Signal transduction mechanisms	131
UM190527T0073	U	Intracellular trafficking, secretion, and vesicular transport	23
UM190527T0073	V	Defense mechanisms	87
UM190527T0073	W	Extracellular structures	5
UM190527T0073	X	Mobilome: prophages, transposons	7
UM190527T0076	A	RNA processing and modification	2
UM190527T0076	C	Energy production and conversion	231
UM190527T0076	D	Cell cycle control, cell division, chromosome partitioning	38
UM190527T0076	E	Amino acid transport and metabolism	282
UM190527T0076	F	Nucleotide transport and metabolism	99
UM190527T0076	G	Carbohydrate transport and metabolism	175
UM190527T0076	H	Coenzyme transport and metabolism	254
UM190527T0076	I	Lipid transport and metabolism	337
UM190527T0076	J	Translation, ribosomal structure and biogenesis	199
UM190527T0076	K	Transcription	346
UM190527T0076	L	Replication, recombination and repair	112
UM190527T0076	M	Cell wall/membrane/envelope biogenesis	156
UM190527T0076	N	Cell motility	8
UM190527T0076	O	Posttranslational modification, protein turnover, chaperones	140
UM190527T0076	P	Inorganic ion transport and metabolism	236
UM190527T0076	Q	Secondary metabolites biosynthesis, transport and catabolism	263
UM190527T0076	R	General function prediction only	460
UM190527T0076	S	Function unknown	232
UM190527T0076	T	Signal transduction mechanisms	140
UM190527T0076	U	Intracellular trafficking, secretion, and vesicular transport	24
UM190527T0076	V	Defense mechanisms	97
UM190527T0076	W	Extracellular structures	6
UM190527T0076	X	Mobilome: prophages, transposons	14

## Sheet: Supplementary Table 5
	Isolate	Locus	Identity	Evalue	VFDB_internal_id	VF_id	VF_name.x	Related_genes	Reference VF length	Protein Accession	Align percentage (%)	gene_id
1	UM190121T0081	GM000037	100	2e-115	VFG027255	CVF334	DevR/S	devR/dosR transcriptional regulatory protein DevR	216	WP_005061475	1	devR
2	UM190121T0081	GM000038	99.8	0	VFG027279	CVF334	DevR/S	devS two-component histidine kinase DevS	567	WP_005061473	1	devS
3	UM190121T0081	GM000169	100	3e-283	VFG028954	CVF636	ESX-4 (T7SS)	eccB4 ESX-4 secretion system protein eccB4	493	WP_005055984	1	eccB4
4	UM190121T0081	GM000170	100	1.5e-279	VFG028932	CVF636	ESX-4 (T7SS)	mycP4 thermophilic serine proteinase	479	WP_005055986	1	mycP4
5	UM190121T0081	GM000171	100	1.6e-284	VFG023425	CVF636	ESX-4 (T7SS)	cccD4 hypothetical protein	511	YP_001704485	1	cccD4
6	UM190121T0081	GM000172	99.9	0	VFG023418	CVF636	ESX-4 (T7SS)	eccC4 putative FtsK/SpoIIIE family protein	1311	YP_001704484	1	EccC4
7	UM190121T0081	GM000346	100	6.2e-133	VFG026443	CVF313	Magnesium transport	mgtC mg2+ transport protein	240	WP_005056278	1	mgtC
8	UM190121T0081	GM000390	99.2	7.7e-276	VFG022816	CVF320	Nitrate/nitrite transporter	narK2 integral membrane nitrite extrusion protein NarK3	481	YP_001704253	1	narK2
9	UM190121T0081	GM000471	100	0	VFG008393	CVF295	Protein kinase G	pknG putative serine/threonine-protein kinase pknG	753	WP_016343449	1	pknG
10	UM190121T0081	GM000543	100	3.6e-226	VFG027698	CVF339	Mce4	mce4A virulence factor Mce family protein	399	WP_005062254	1	mce4A
11	UM190121T0081	GM000544	100	2.6e-193	VFG027721	CVF339	Mce4	mce4B Mce-family protein, Mce4B	344	WP_005071297	1	mce4B
12	UM190121T0081	GM000545	100	2.6e-196	VFG027743	CVF339	Mce4	mce4C Mce-family protein, Mce4C	352	WP_005071295	1	mce4C
13	UM190121T0081	GM000546	99.8	4.2e-271	VFG027767	CVF339	Mce4	mce4D virulence factor Mce family protein	464	WP_005071294	1	mce4D
14	UM190121T0081	GM000547	99.7	7e-219	VFG027789	CVF339	Mce4	mce4E virulence factor Mce family protein	388	WP_016343382	1	mce4E
15	UM190121T0081	GM000548	99.8	8.4e-297	VFG027812	CVF339	Mce4	mce4F Mce-family protein, Mce4F	509	WP_016343381	1	mce4F
16	UM190121T0081	GM000572	99.5	2.3e-225	VFG017625	CVF297	Enhanced intracellular survival protein	eis enhanced intracellular survival protein Eis1	393	WP_016343374	1	eis1
17	UM190121T0081	GM000579	100	2e-75	VFG029394	CVF650	GPL locus	mmpS4 Putative membrane protein, MmpS family	138	YP_001704844	1	mmpS4
18	UM190121T0081	GM000580	100	0	VFG029435	CVF650	GPL locus	mmpL4a Putative membrane protein, MmpL	959	YP_001704843	1	mmpL4a
19	UM190121T0081	GM000581	100	0	VFG029465	CVF650	GPL locus	mmpL4b putative membrane protein MmpL	983	WP_005119016	1	mmpL4b
20	UM190121T0081	GM000582	100	2.3e-59	VFG029479	CVF650	GPL locus	MASS_4113 hypothetical protein	112	WP_005062169	1	MAB_4114
21	UM190121T0081	GM000583	99.7	2.4e-163	VFG029498	CVF650	GPL locus	rmlA Glucose-1-phosphate thymidylyltransferase	288	YP_001704840	1	rmlA
22	UM190121T0081	GM000585	100	1.2e-259	VFG029541	CVF650	GPL locus	gtf3 putative glycosyltransferase GtfA	419	WP_005101662	1	gtf3
23	UM190121T0081	GM000586	99.7	7.6e-204	VFG029554	CVF650	GPL locus	rmlB NAD-dependent epimerase/dehydratase	353	WP_005062162	1	rmlB
24	UM190121T0081	GM000590	99.8	5.1e-247	VFG029592	CVF650	GPL locus	gtf1 glycosyltransferase	422	WP_005062156	1	gtfA
25	UM190121T0081	GM000591	99.7	2.7e-215	VFG029616	CVF650	GPL locus	atf Nodulation protein 10	374	WP_005062155	1	atf
26	UM190121T0081	GM000592	99.6	3.5e-153	VFG029620	CVF650	GPL locus	rmt3 Methyltransferase MtfD	262	YP_001704832	1	rmt3
27	UM190121T0081	GM000593	99.3	1.6e-240	VFG029651	CVF650	GPL locus	gtf2 glycosyltransferase	417	WP_005062148	1	gtfB
28	UM190121T0081	GM000594	100	7.9e-150	VFG029668	CVF650	GPL locus	fmt Phthiotriol/phenolphthiotriol dimycocerosates methyltransferase	259	WP_005062147	1	fmt
29	UM190121T0081	GM000599	99.6	2.4e-146	VFG029745	CVF650	GPL locus	gap gap protein	267	WP_005102325	1	gap
30	UM190121T0081	GM000602	100	2.6e-251	VFG017665	CVF302	Isocitrate lyase	icl isocitrate lyase	430	WP_005062139	1	icl
31	UM190121T0081	GM000649	100	1.3e-124	VFG031738	CVF667	RegX3	regX3 Sensory transduction protein RegX3	228	YP_001704775	1	regX3
32	UM190121T0081	GM000691	100	2.2e-156	VFG007814	CVF307	Proline synthesis	proC pyrroline-5-carboxylate reductase	295	WP_171505065	1	proC
33	UM190121T0081	GM000698	99.1	1.3e-59	VFG031219	CVF668	Heme uptake	MASS_4011 hypothetical protein	114	WP_016343327	1	MAB_3999
34	UM190121T0081	GM000876	100	2.2e-144	VFG027009	CVF327	Sigma E	sigE alternative RNA polymerase sigma factor	256	WP_005059659	1	sigE
35	UM190121T0081	GM000886	99.8	2.5e-271	VFG030538	CVF651	Trehalose-recycling ABC transporter	lpqY sugar ABC transporter, sugar-binding protein LpqY	474	WP_016342136	1	ibqY
36	UM190121T0081	GM000887	99.3	8.2e-167	VFG030592	CVF651	Trehalose-recycling ABC transporter	sugA sugar ABC transporter permease SugA	300	WP_005059670	1	sugA
37	UM190121T0081	GM000888	99.6	8.1e-153	VFG030646	CVF651	Trehalose-recycling ABC transporter	sugB sugar ABC transporter permease SugB	277	WP_016342137	1	sugB
38	UM190121T0081	GM000889	100	3.9e-217	VFG030700	CVF651	Trehalose-recycling ABC transporter	sugC sugar ABC transporter ATP-binding protein SugC	391	WP_005098896	1	sugC
39	UM190121T0081	GM001090	99.7	7.6e-198	VFG008476	CVF291	Antigen 85 complex	fbpC antigen 85-B	331	WP_016342302	1	fbpC
40	UM190121T0081	GM001234	99.2	7.9e-295	VFG023106	CVF340	Mce5	mce5A putative Mce family protein	510	YP_001705291	1	mce5A_MAB_4568c
41	UM190121T0081	GM001266	99.7	0	VFG031064	CVF655	Zn++ metallophrotease	zmp1 metalloendopeptidase PepO	660	WP_005063725	1	zmp1
42	UM190121T0081	GM001273	100	0	VFG031326	CVF668	Heme uptake	mmpL11 putative membrane protein, MmpL	923	WP_005071642	1	mmpL11
43	UM190121T0081	GM001354	99.8	0	VFG029791	CVF650	GPL locus	fadE5 acyl-CoA dehydrogenase FadE	611	WP_005063997	1	fadE5
44	UM190121T0081	GM001383	99.5	1.4e-111	VFG022829	CVF322	AhpC	ahpC putative alkylhydroperoxidase C	195	YP_001705132	1	aphC
45	UM190121T0081	GM001388	99.3	2.4e-76	VFG022539	CVF294	Alpha-crystallin	hspX heat shock protein Hsp20	142	YP_001705126	1	hspX
46	UM190121T0081	GM001820	100	9e-177	VFG008088	CVF305	Pantothenate synthesis	panC pantoate--beta-alanine ligase	310	WP_005065022	1	panC
47	UM190121T0081	GM001834	99.6	2e-292	VFG008055	CVF304	Phospholipases C	plcC non-hemolytic phospholipase C	479	WP_016341744	1	plcC
48	UM190121T0081	GM002219	100	1.8e-288	VFG026415	CVF311	Glutamine synthesis	glnA1 glutamine synthetase, type I	478	WP_005060729	1	glnA1
49	UM190121T0081	GM002253	99.4	4.8e-89	VFG031539	CVF661	Tyrosine phosphatase	ptpA putative low molecular weight protein-tyrosine-phosphatase	162	WP_005060635	1	ptpA
50	UM190121T0081	GM002299	99.5	3.6e-220	VFG029172	CVF315	Mycobactin	fadE14 acyl-CoA dehydrogenase YngJ	379	WP_005060526	1	fadE14
51	UM190121T0081	GM002351	99.2	1.3e-209	VFG027866	CVF341	Mce6	mce6E MCE-family lipoprotein Mce6E	376	WP_041927637	1	mce6E
52	UM190121T0081	GM002352	99.7	2.6e-207	VFG027864	CVF341	Mce6	mce6D MCE-family protein Mce6D	369	WP_016342352	1	mce6D
53	UM190121T0081	GM002353	99.7	9.6e-188	VFG027862	CVF341	Mce6	mce6C MCE-family protein Mce6C	338	WP_025982897	1	mce6C
54	UM190121T0081	GM002354	99.7	1.2e-201	VFG023126	CVF341	Mce6	mce6B putative Mce family protein	355	YP_001702435	1	mce6B
55	UM190121T0081	GM002447	99.8	9.2e-299	VFG028613	CVF635	ESX-3 (T7SS)	eccB3 type VII secretion protein EccB	521	WP_005058898	1	eccB3
56	UM190121T0081	GM002448	100	0	VFG028589	CVF635	ESX-3 (T7SS)	eccA3 type VII secretion AAA-ATPase EccA	604	WP_198528229	1	eccA3
57	UM190121T0081	GM002459	99.3	8.9e-258	VFG026692	CVF315	Mycobactin	mbtI Isochorismate synthase/isochorismate-pyruvate lyase mbtI	450	WP_005058871	1	mbtI
58	UM190121T0081	GM002461	99.3	0	VFG026640	CVF315	Mycobactin	mbtA mycobactin-specific salicyl-AMP ligase	550	WP_016342530	1	mbtA
59	UM190121T0081	GM002463	99.8	3.1e-252	VFG026515	CVF315	Mycobactin	mbtG L-lysine 6-monooxygenase mbtG	429	WP_005099527	1	mbtG
60	UM190121T0081	GM002468	100	0	VFG026731	CVF316	ABC transporter	irtB iron import ATP-binding/permease protein IrtB	582	WP_005058854	1	irtB
61	UM190121T0081	GM002596	99.7	0	VFG009161	CVF299	Accessory secretion factor	secA2 preprotein translocase subunit SecA	774	WP_005067995	1	secA
62	UM190121T0081	GM002753	100	7.3e-119	VFG029190	CVF315	Mycobactin	mbtK lysine N-acyltransferase mbtK	202	WP_005100771	1	mbtK
63	UM190121T0081	GM002846	99.6	1.6e-125	VFG026467	CVF314	Iron-dependent regulator	ideR iron-dependent repressor and activator IdeR	228	WP_005057208	1	ideR
64	UM190121T0081	GM002917	100	2.9e-197	VFG008435	CVF291	Antigen 85 complex	fbpA antigen 85-A	333	WP_005062965	1	fbpA
65	UM190121T0081	GM002973	99.5	1.2e-121	VFG022845	CVF324	Iron-cofactored SOD	sodA superoxide dismutase Mn	207	YP_001700872	1	sodA
66	UM190121T0081	GM002975	100	6.3e-71	VFG023243	CVF298	ESX-1 (T7SS)	espR hypothetical protein	132	YP_001700869	1	espR
67	UM190121T0081	GM003129	100	2.6e-87	VFG031606	CVF664	Sigma L	sigL Probable RNA polymerase sigma-70 factor, ECF subfamily	160	YP_001702898	1	sigL
68	UM190121T0081	GM003130	99.8	0	VFG031167	CVF656	Proteasome-associated proteins	mpa ATPase	602	WP_005061265	1	mpa
69	UM190121T0081	GM003155	100	0	VFG027911	CVF620	NuoG	nuoG NADH-quinone oxidoreductase subunit G	792	WP_005061212	1	nuoG
70	UM190121T0081	GM003171	99.8	0	VFG026625	CVF315	Mycobactin	mbtB Phenyloxazoline synthase MbtB	1155	WP_005061165	1	mbtB
71	UM190121T0081	GM003172	99.8	0	VFG026537	CVF315	Mycobactin	mbtF linear gramicidin synthase subunit C	1509	WP_005061162	1	mbtF
72	UM190121T0081	GM003173	99.6	0	VFG026553	CVF315	Mycobactin	mbtE putative non-ribosomal peptide synthetase MbtE	1675	WP_016342474	1	mbtE
73	UM190121T0081	GM003175	100	6.4e-261	VFG026596	CVF315	Mycobactin	mbtC polyketide synthase MbtC	441	WP_016342473	1	mbtC
74	UM190121T0081	GM003259	99.7	4.1e-205	VFG026353	CVF308	Tryptophan synthesis	trpD anthranilate phosphoribosyltransferase	361	WP_005060830	1	trpD
75	UM190121T0081	GM003285	100	9.6e-263	VFG027181	CVF332	PrrA/B	prrB sensor histidine kinase PrrB	439	WP_005092753	1	prrB
76	UM190121T0081	GM003301	99.9	0	VFG029835	CVF650	GPL locus	pks malonyl CoA-acyl carrier protein transacylase	3699	WP_016341938	1	pks
77	UM190121T0081	GM003303	99.8	0	VFG029914	CVF650	GPL locus	mmpL10 MmpL family protein	1002	WP_016341936	1	mmpL10
78	UM190121T0081	GM003306	100	9e-115	VFG030049	CVF650	GPL locus	gap-like gap like protein	217	WP_005063592	1	gap-like protein
79	UM190121T0081	GM003326	100	5.4e-85	VFG008416	CVF296	19-kD protein	lpqH lipoprotein lpqH precursor	158	WP_005063619	1	ipqH
80	UM190121T0081	GM003615	99.8	0	VFG029151	CVF315	Mycobactin	fadD33 ligase	549	WP_005059131	1	fadD33
81	UM190121T0081	GM003767	99.8	0	VFG029731	CVF650	GPL locus	mps2 peptide synthetase	2557	WP_016342994	1	mps2
82	UM190121T0081	GM003784	99.5	8.5e-112	VFG026367	CVF309	Leucine synthesis	leuD 3-isopropylmalate dehydratase small subunit	199	WP_005069703	1	leuD
83	UM190121T0081	GM003912	99.9	0	VFG027302	CVF335	(p)ppGpp synthesis and hydrolysis	relA GTP pyrophosphokinase	788	WP_005057565	1	relA
84	UM190121T0081	GM004106	99.7	4e-216	VFG030305	CVF649	MymA operon	adhD zinc binding alcohol dehydrogenase	368	WP_016343680	1	adhD
85	UM190121T0081	GM004171	100	6.8e-106	VFG027059	CVF329	Sigma M	sigM alternative RNA polymerase sigma factor SigM	194	WP_005064565	1	sigM
86	UM190121T0081	GM004278	100	1.6e-215	VFG028282	CVF298	ESX-1 (T7SS)	espI ESX-1 secretion-associated protein EspI	327	WP_079462708	1	espI
87	UM190121T0081	GM004292	100	1.8e-230	VFG030998	CVF654	FadE29	fadE29 Putative acyl-CoA dehydrogenase	387	YP_001701367	1	fadE29
88	UM190121T0081	GM004293	100	7.6e-196	VFG030960	CVF653	FadE28	fadE28 acyl-CoA dehydrogenase FadE	353	WP_005064822	1	fadE28
89	UM190121T0081	GM004294	99.8	1.6e-248	VFG030895	CVF652	Cyp125	cyp125 Putative cytochrome P450	419	YP_001701365	1	cyp125
90	UM190121T0081	GM004416	100	3.4e-173	VFG007789	CVF306	Purine synthesis	purC phosphoribosylaminoimidazole-succinocarboxamide synthase	297	WP_005064149	1	purC
91	UM190121T0081	GM004431	100	1.1e-137	VFG022905	CVF331	PhoP/R	phoP putative DNA-binding response regulator PhoP	247	YP_001701425	1	phoP
92	UM190121T0081	GM004590	99.8	1e-305	VFG027835	CVF340	Mce5	mce5A Mce family protein, Mce5A	522	WP_005063499	1	mce5A_MAB_1010c
93	UM190121T0081	GM004591	100	1.2e-198	VFG027838	CVF340	Mce5	mce5B Mce family protein, Mce5B	352	WP_005063500	1	mce5B
94	UM190121T0081	GM004592	100	1.2e-196	VFG027842	CVF340	Mce5	mce5C Mce family protein, Mce5C	348	WP_005063501	1	mce5C
95	UM190121T0081	GM004593	100	2e-210	VFG027846	CVF340	Mce5	mce5D Mce family protein, Mce5D	375	WP_005063502	1	mce5D
96	UM190121T0081	GM004594	100	3.9e-250	VFG027850	CVF340	Mce5	mce5E Mce family protein, Mce5E	436	WP_041927584	1	mce5E
97	UM190121T0081	GM004595	100	4.2e-238	VFG027854	CVF340	Mce5	mce5F Mce family protein, Mce5F	416	WP_005066062	1	mce5F
98	UM190121T0081	GM004670	100	1.8e-163	VFG028728	CVF635	ESX-3 (T7SS)	espG3 ESX-3 secretion-associated protein EspG3	287	WP_005067760	1	eccG3
99	UM190121T0081	GM004671	99.6	4e-253	VFG028752	CVF635	ESX-3 (T7SS)	eccD3 type VII secretion integral membrane protein EccD	462	WP_005061422	1	eccD3
100	UM190121T0081	GM004673	99.4	4.6e-187	VFG028799	CVF635	ESX-3 (T7SS)	eccE3 ESX-3 secretion system protein EccE3	332	WP_016342525	1	eccE3
101	UM190121T0081	GM004710	100	1.7e-124	VFG027205	CVF333	MprA/B	mprA two component response transcriptional regulatory protein MprA	228	WP_005098722	1	mprA
102	UM190121T0081	GM004905	100	9.1e-44	VFG029676	CVF650	GPL locus	mbtH MbtH-like protein	76	WP_005095641	1	mbtH
103	UM190121T0081	GM004907	100	2.9e-250	VFG029646	CVF650	GPL locus	gtf2 glycosyltransferase	425	WP_005064771	1	gft2
104	UM190121T0082	GM000018	99.2	7.7e-276	VFG022816	CVF320	Nitrate/nitrite transporter	narK2 integral membrane nitrite extrusion protein NarK3	481	YP_001704253	1	narK2
105	UM190121T0082	GM000039	100	1.5e-131	VFG022883	CVF328	Sigma H	sigH RNA polymerase sigma-E factor	235	YP_001704273	1	sigH
106	UM190121T0082	GM000063	100	6.2e-133	VFG026443	CVF313	Magnesium transport	mgtC mg2+ transport protein	240	WP_005056278	1	mgtC
107	UM190121T0082	GM000237	99.9	0	VFG023418	CVF636	ESX-4 (T7SS)	eccC4 putative FtsK/SpoIIIE family protein	1311	YP_001704484	1	EccC4
108	UM190121T0082	GM000238	100	1.6e-284	VFG023425	CVF636	ESX-4 (T7SS)	cccD4 hypothetical protein	511	YP_001704485	1	cccD4
109	UM190121T0082	GM000239	100	1.5e-279	VFG028932	CVF636	ESX-4 (T7SS)	mycP4 thermophilic serine proteinase	479	WP_005055986	1	mycP4
110	UM190121T0082	GM000240	100	3e-283	VFG028954	CVF636	ESX-4 (T7SS)	eccB4 ESX-4 secretion system protein eccB4	493	WP_005055984	1	eccB4
111	UM190121T0082	GM000372	99.8	0	VFG027279	CVF334	DevR/S	devS two-component histidine kinase DevS	567	WP_005061473	1	devS
112	UM190121T0082	GM000373	100	2e-115	VFG027255	CVF334	DevR/S	devR/dosR transcriptional regulatory protein DevR	216	WP_005061475	1	devR
113	UM190121T0082	GM000477	99.1	1.3e-59	VFG031219	CVF668	Heme uptake	MASS_4011 hypothetical protein	114	WP_016343327	1	MAB_3999
114	UM190121T0082	GM000484	100	2.2e-156	VFG007814	CVF307	Proline synthesis	proC pyrroline-5-carboxylate reductase	295	WP_171505065	1	proC
115	UM190121T0082	GM000526	100	1.3e-124	VFG031738	CVF667	RegX3	regX3 Sensory transduction protein RegX3	228	YP_001704775	1	regX3
116	UM190121T0082	GM000572	100	2.6e-251	VFG017665	CVF302	Isocitrate lyase	icl isocitrate lyase	430	WP_005062139	1	icl
117	UM190121T0082	GM000575	99.6	2.4e-146	VFG029745	CVF650	GPL locus	gap gap protein	267	WP_005102325	1	gap
118	UM190121T0082	GM000581	99.6	6.7e-149	VFG029668	CVF650	GPL locus	fmt Phthiotriol/phenolphthiotriol dimycocerosates methyltransferase	259	WP_005062147	1	fmt
119	UM190121T0082	GM000582	99.3	1.6e-240	VFG029651	CVF650	GPL locus	gtf2 glycosyltransferase	417	WP_005062148	1	gtfB
120	UM190121T0082	GM000583	99.6	3.5e-153	VFG029620	CVF650	GPL locus	rmt3 Methyltransferase MtfD	262	YP_001704832	1	rmt3
121	UM190121T0082	GM000584	99.7	2.7e-215	VFG029616	CVF650	GPL locus	atf Nodulation protein 10	374	WP_005062155	1	atf
122	UM190121T0082	GM000585	99.8	5.1e-247	VFG029592	CVF650	GPL locus	gtf1 glycosyltransferase	422	WP_005062156	1	gtfA
123	UM190121T0082	GM000589	99.7	7.6e-204	VFG029554	CVF650	GPL locus	rmlB NAD-dependent epimerase/dehydratase	353	WP_005062162	1	rmlB
124	UM190121T0082	GM000590	100	1.2e-259	VFG029541	CVF650	GPL locus	gtf3 putative glycosyltransferase GtfA	419	WP_005101662	1	gtf3
125	UM190121T0082	GM000592	99.7	2.4e-163	VFG029498	CVF650	GPL locus	rmlA Glucose-1-phosphate thymidylyltransferase	288	YP_001704840	1	rmlA
126	UM190121T0082	GM000593	100	2.3e-59	VFG029479	CVF650	GPL locus	MASS_4113 hypothetical protein	112	WP_005062169	1	MAB_4114
127	UM190121T0082	GM000594	100	0	VFG029465	CVF650	GPL locus	mmpL4b putative membrane protein MmpL	983	WP_005119016	1	mmpL4b
128	UM190121T0082	GM000595	100	0	VFG029435	CVF650	GPL locus	mmpL4a Putative membrane protein, MmpL	959	YP_001704843	1	mmpL4a
129	UM190121T0082	GM000596	100	2e-75	VFG029394	CVF650	GPL locus	mmpS4 Putative membrane protein, MmpS family	138	YP_001704844	1	mmpS4
130	UM190121T0082	GM000603	99.5	2.3e-225	VFG017625	CVF297	Enhanced intracellular survival protein	eis enhanced intracellular survival protein Eis1	393	WP_016343374	1	eis1
131	UM190121T0082	GM000627	99.8	8.4e-297	VFG027812	CVF339	Mce4	mce4F Mce-family protein, Mce4F	509	WP_016343381	1	mce4F
132	UM190121T0082	GM000628	99.7	7e-219	VFG027789	CVF339	Mce4	mce4E virulence factor Mce family protein	388	WP_016343382	1	mce4E
133	UM190121T0082	GM000629	99.8	4.2e-271	VFG027767	CVF339	Mce4	mce4D virulence factor Mce family protein	464	WP_005071294	1	mce4D
134	UM190121T0082	GM000630	100	2.6e-196	VFG027743	CVF339	Mce4	mce4C Mce-family protein, Mce4C	352	WP_005071295	1	mce4C
135	UM190121T0082	GM000631	100	2.6e-193	VFG027721	CVF339	Mce4	mce4B Mce-family protein, Mce4B	344	WP_005071297	1	mce4B
136	UM190121T0082	GM000632	100	3.6e-226	VFG027698	CVF339	Mce4	mce4A virulence factor Mce family protein	399	WP_005062254	1	mce4A
137	UM190121T0082	GM000704	100	0	VFG008393	CVF295	Protein kinase G	pknG putative serine/threonine-protein kinase pknG	753	WP_016343449	1	pknG
138	UM190121T0082	GM000842	99.3	2.4e-76	VFG022539	CVF294	Alpha-crystallin	hspX heat shock protein Hsp20	142	YP_001705126	1	hspX
139	UM190121T0082	GM000847	99.5	1.4e-111	VFG022829	CVF322	AhpC	ahpC putative alkylhydroperoxidase C	195	YP_001705132	1	aphC
140	UM190121T0082	GM000876	99.8	0	VFG029791	CVF650	GPL locus	fadE5 acyl-CoA dehydrogenase FadE	611	WP_005063997	1	fadE5
141	UM190121T0082	GM000956	100	0	VFG031326	CVF668	Heme uptake	mmpL11 putative membrane protein, MmpL	923	WP_005071642	1	mmpL11
142	UM190121T0082	GM000963	99.7	0	VFG031064	CVF655	Zn++ metallophrotease	zmp1 metalloendopeptidase PepO	660	WP_005063725	1	zmp1
143	UM190121T0082	GM000995	99.2	7.9e-295	VFG023106	CVF340	Mce5	mce5A putative Mce family protein	510	YP_001705291	1	mce5A_MAB_4568c
144	UM190121T0082	GM001151	100	1.8e-288	VFG026415	CVF311	Glutamine synthesis	glnA1 glutamine synthetase, type I	478	WP_005060729	1	glnA1
145	UM190121T0082	GM001185	99.4	4.8e-89	VFG031539	CVF661	Tyrosine phosphatase	ptpA putative low molecular weight protein-tyrosine-phosphatase	162	WP_005060635	1	ptpA
146	UM190121T0082	GM001232	99.7	1.2e-220	VFG029172	CVF315	Mycobactin	fadE14 acyl-CoA dehydrogenase YngJ	379	WP_005060526	1	fadE14
147	UM190121T0082	GM001279	99.2	1.7e-228	VFG027868	CVF341	Mce6	mce6F MCE-family protein Mce6F	399	WP_016342354	1	mce6F
148	UM190121T0082	GM001280	99.2	1.3e-209	VFG027866	CVF341	Mce6	mce6E MCE-family lipoprotein Mce6E	376	WP_041927637	1	mce6E
149	UM190121T0082	GM001281	99.2	1.7e-206	VFG027864	CVF341	Mce6	mce6D MCE-family protein Mce6D	369	WP_016342352	1	mce6D
150	UM190121T0082	GM001283	99.7	5.4e-202	VFG023126	CVF341	Mce6	mce6B putative Mce family protein	355	YP_001702435	1	mce6B
151	UM190121T0082	GM001399	99.7	7.6e-198	VFG008476	CVF291	Antigen 85 complex	fbpC antigen 85-B	331	WP_016342302	1	fbpC
152	UM190121T0082	GM001600	100	3.9e-217	VFG030700	CVF651	Trehalose-recycling ABC transporter	sugC sugar ABC transporter ATP-binding protein SugC	391	WP_005098896	1	sugC
153	UM190121T0082	GM001601	99.6	8.1e-153	VFG030646	CVF651	Trehalose-recycling ABC transporter	sugB sugar ABC transporter permease SugB	277	WP_016342137	1	sugB
154	UM190121T0082	GM001602	99.3	8.2e-167	VFG030592	CVF651	Trehalose-recycling ABC transporter	sugA sugar ABC transporter permease SugA	300	WP_005059670	1	sugA
155	UM190121T0082	GM001603	99.8	2.5e-271	VFG030538	CVF651	Trehalose-recycling ABC transporter	lpqY sugar ABC transporter, sugar-binding protein LpqY	474	WP_016342136	1	ibqY
156	UM190121T0082	GM001613	100	2.2e-144	VFG027009	CVF327	Sigma E	sigE alternative RNA polymerase sigma factor	256	WP_005059659	1	sigE
157	UM190121T0082	GM001839	99.8	0	VFG029151	CVF315	Mycobactin	fadD33 ligase	549	WP_005059131	1	fadD33
158	UM190121T0082	GM001885	100	1.7e-124	VFG027205	CVF333	MprA/B	mprA two component response transcriptional regulatory protein MprA	228	WP_005098722	1	mprA
159	UM190121T0082	GM001953	99.8	1e-305	VFG027835	CVF340	Mce5	mce5A Mce family protein, Mce5A	522	WP_005063499	1	mce5A_MAB_1010c
160	UM190121T0082	GM001954	100	1.2e-198	VFG027838	CVF340	Mce5	mce5B Mce family protein, Mce5B	352	WP_005063500	1	mce5B
161	UM190121T0082	GM001955	100	1.2e-196	VFG027842	CVF340	Mce5	mce5C Mce family protein, Mce5C	348	WP_005063501	1	mce5C
162	UM190121T0082	GM001956	100	2e-210	VFG027846	CVF340	Mce5	mce5D Mce family protein, Mce5D	375	WP_005063502	1	mce5D
163	UM190121T0082	GM001957	100	3.9e-250	VFG027850	CVF340	Mce5	mce5E Mce family protein, Mce5E	436	WP_041927584	1	mce5E
164	UM190121T0082	GM001958	100	4.2e-238	VFG027854	CVF340	Mce5	mce5F Mce family protein, Mce5F	416	WP_005066062	1	mce5F
165	UM190121T0082	GM002005	100	9.6e-263	VFG027181	CVF332	PrrA/B	prrB sensor histidine kinase PrrB	439	WP_005092753	1	prrB
166	UM190121T0082	GM002021	99.9	0	VFG029835	CVF650	GPL locus	pks malonyl CoA-acyl carrier protein transacylase	3699	WP_016341938	1	pks
167	UM190121T0082	GM002023	99.8	0	VFG029914	CVF650	GPL locus	mmpL10 MmpL family protein	1002	WP_016341936	1	mmpL10
168	UM190121T0082	GM002026	100	9e-115	VFG030049	CVF650	GPL locus	gap-like gap like protein	217	WP_005063592	1	gap-like protein
169	UM190121T0082	GM002046	100	5.4e-85	VFG008416	CVF296	19-kD protein	lpqH lipoprotein lpqH precursor	158	WP_005063619	1	ipqH
170	UM190121T0082	GM002290	99.9	0	VFG027302	CVF335	(p)ppGpp synthesis and hydrolysis	relA GTP pyrophosphokinase	788	WP_005057565	1	relA
171	UM190121T0082	GM002535	100	1.1e-293	VFG008055	CVF304	Phospholipases C	plcC non-hemolytic phospholipase C	479	WP_016341744	1	plcC
172	UM190121T0082	GM002549	100	9e-177	VFG008088	CVF305	Pantothenate synthesis	panC pantoate--beta-alanine ligase	310	WP_005065022	1	panC
173	UM190121T0082	GM002935	99.5	8.5e-112	VFG026367	CVF309	Leucine synthesis	leuD 3-isopropylmalate dehydratase small subunit	199	WP_005069703	1	leuD
174	UM190121T0082	GM002952	99.8	0	VFG029731	CVF650	GPL locus	mps2 peptide synthetase	2557	WP_016342994	1	mps2
175	UM190121T0082	GM003144	100	9.1e-44	VFG029676	CVF650	GPL locus	mbtH MbtH-like protein	76	WP_005095641	1	mbtH
176	UM190121T0082	GM003184	99.7	4e-216	VFG030305	CVF649	MymA operon	adhD zinc binding alcohol dehydrogenase	368	WP_016343680	1	adhD
177	UM190121T0082	GM003329	100	6.8e-106	VFG027059	CVF329	Sigma M	sigM alternative RNA polymerase sigma factor SigM	194	WP_005064565	1	sigM
178	UM190121T0082	GM003468	100	0	VFG009161	CVF299	Accessory secretion factor	secA2 preprotein translocase subunit SecA	774	WP_005067995	1	secA
179	UM190121T0082	GM003596	100	0	VFG026731	CVF316	ABC transporter	irtB iron import ATP-binding/permease protein IrtB	582	WP_005058854	1	irtB
180	UM190121T0082	GM003601	99.8	3.1e-252	VFG026515	CVF315	Mycobactin	mbtG L-lysine 6-monooxygenase mbtG	429	WP_005099527	1	mbtG
181	UM190121T0082	GM003603	99.3	0	VFG026640	CVF315	Mycobactin	mbtA mycobactin-specific salicyl-AMP ligase	550	WP_016342530	1	mbtA
182	UM190121T0082	GM003605	99.6	1.3e-256	VFG026692	CVF315	Mycobactin	mbtI Isochorismate synthase/isochorismate-pyruvate lyase mbtI	450	WP_005058871	1	mbtI
183	UM190121T0082	GM003616	100	0	VFG028589	CVF635	ESX-3 (T7SS)	eccA3 type VII secretion AAA-ATPase EccA	604	WP_198528229	1	eccA3
184	UM190121T0082	GM003617	99.8	9.2e-299	VFG028613	CVF635	ESX-3 (T7SS)	eccB3 type VII secretion protein EccB	521	WP_005058898	1	eccB3
185	UM190121T0082	GM003619	100	1.1e-49	VFG028660	CVF635	ESX-3 (T7SS)	PE5 PE family protein	102	WP_005058902	1	PE5
186	UM190121T0082	GM003688	99.1	4.5e-125	VFG026467	CVF314	Iron-dependent regulator	ideR iron-dependent repressor and activator IdeR	228	WP_005057208	1	ideR
187	UM190121T0082	GM003781	100	7.3e-119	VFG029190	CVF315	Mycobactin	mbtK lysine N-acyltransferase mbtK	202	WP_005100771	1	mbtK
188	UM190121T0082	GM003872	99.7	4.1e-205	VFG026353	CVF308	Tryptophan synthesis	trpD anthranilate phosphoribosyltransferase	361	WP_005060830	1	trpD
189	UM190121T0082	GM003956	99.8	2.4e-260	VFG026602	CVF315	Mycobactin	mbtC Erythronolide synthase, modules 1 and 2	441	WP_005099373	1	mbtC
190	UM190121T0082	GM003958	99.5	0	VFG026553	CVF315	Mycobactin	mbtE putative non-ribosomal peptide synthetase MbtE	1675	WP_016342474	1	mbtE
191	UM190121T0082	GM003959	99.7	0	VFG026531	CVF315	Mycobactin	mbtF non-ribosomal peptide synthetase MbtF	1509	WP_016342475	1	mbtF
192	UM190121T0082	GM003960	99.7	0	VFG026619	CVF315	Mycobactin	mbtB phenyloxazoline synthase MbtB	1155	WP_016342476	1	mbtB
193	UM190121T0082	GM003976	100	0	VFG027911	CVF620	NuoG	nuoG NADH-quinone oxidoreductase subunit G	792	WP_005061212	1	nuoG
194	UM190121T0082	GM004001	99.8	0	VFG031167	CVF656	Proteasome-associated proteins	mpa ATPase	602	WP_005061265	1	mpa
195	UM190121T0082	GM004002	100	2.6e-87	VFG031606	CVF664	Sigma L	sigL Probable RNA polymerase sigma-70 factor, ECF subfamily	160	YP_001702898	1	sigL
196	UM190121T0082	GM004064	99.4	4.6e-187	VFG028799	CVF635	ESX-3 (T7SS)	eccE3 ESX-3 secretion system protein EccE3	332	WP_016342525	1	eccE3
197	UM190121T0082	GM004066	99.6	4e-253	VFG028752	CVF635	ESX-3 (T7SS)	eccD3 type VII secretion integral membrane protein EccD	462	WP_005061422	1	eccD3
198	UM190121T0082	GM004067	100	1.8e-163	VFG028728	CVF635	ESX-3 (T7SS)	espG3 ESX-3 secretion-associated protein EspG3	287	WP_005067760	1	eccG3
199	UM190121T0082	GM004069	100	2.9e-197	VFG008435	CVF291	Antigen 85 complex	fbpA antigen 85-A	333	WP_005062965	1	fbpA
200	UM190121T0082	GM004125	99.5	1.2e-121	VFG022845	CVF324	Iron-cofactored SOD	sodA superoxide dismutase Mn	207	YP_001700872	1	sodA
201	UM190121T0082	GM004127	100	6.3e-71	VFG023243	CVF298	ESX-1 (T7SS)	espR hypothetical protein	132	YP_001700869	1	espR
202	UM190121T0082	GM004229	100	1.6e-215	VFG028282	CVF298	ESX-1 (T7SS)	espI ESX-1 secretion-associated protein EspI	327	WP_079462708	1	espI
203	UM190121T0082	GM004243	100	1.8e-230	VFG030998	CVF654	FadE29	fadE29 Putative acyl-CoA dehydrogenase	387	YP_001701367	1	fadE29
204	UM190121T0082	GM004244	99.7	6.4e-195	VFG030960	CVF653	FadE28	fadE28 acyl-CoA dehydrogenase FadE	353	WP_005064822	1	fadE28
205	UM190121T0082	GM004245	99.8	1.6e-248	VFG030895	CVF652	Cyp125	cyp125 Putative cytochrome P450	419	YP_001701365	1	cyp125
206	UM190121T0082	GM004367	100	3.4e-173	VFG007789	CVF306	Purine synthesis	purC phosphoribosylaminoimidazole-succinocarboxamide synthase	297	WP_005064149	1	purC
207	UM190121T0082	GM004382	100	1.1e-137	VFG022905	CVF331	PhoP/R	phoP putative DNA-binding response regulator PhoP	247	YP_001701425	1	phoP
208	UM190121T0082	GM004486	99.7	0	VFG026864	CVF321	Catalase-peroxidase	katG catalase/peroxidase HPI	738	WP_005058381	1	katG
209	UM190121T0083	GM000018	100	1.3e-156	VFG022633	CVF307	Proline synthesis	proC pyrroline-5-carboxylate reductase	299	YP_001704733	1	proC
210	UM190121T0083	GM000025	100	8.7e-61	VFG031206	CVF668	Heme uptake	MAB_3999 hypothetical protein	114	YP_001704727	1	MAB_3999
211	UM190121T0083	GM000135	100	2.6e-115	VFG022951	CVF334	DevR/S	devR/dosR LuxR family transcriptional regulator	216	YP_001704619	1	devR
212	UM190121T0083	GM000136	99.8	0	VFG022958	CVF334	DevR/S	devS histidine kinase response regulator	567	YP_001704618	1	devS
213	UM190121T0083	GM000266	100	5.1e-283	VFG023439	CVF636	ESX-4 (T7SS)	eccB4 hypothetical protein	493	YP_001704487	1	PE5
214	UM190121T0083	GM000267	100	1.1e-279	VFG023432	CVF636	ESX-4 (T7SS)	mycP4 putative protease	479	YP_001704486	1	mycP4
215	UM190121T0083	GM000268	100	1.6e-284	VFG023425	CVF636	ESX-4 (T7SS)	cccD4 hypothetical protein	511	YP_001704485	1	cccD4
216	UM190121T0083	GM000269	99.9	0	VFG023418	CVF636	ESX-4 (T7SS)	eccC4 putative FtsK/SpoIIIE family protein	1311	YP_001704484	1	EccC4
217	UM190121T0083	GM000431	100	6.2e-133	VFG022673	CVF313	Magnesium transport	mgtC Mg2+ transport P-type ATPase C MgtC	240	YP_001704322	1	mgtC
218	UM190121T0083	GM000500	100	3.7e-278	VFG022816	CVF320	Nitrate/nitrite transporter	narK2 integral membrane nitrite extrusion protein NarK3	481	YP_001704253	1	narK2
219	UM190121T0083	GM000736	99.5	6.5e-112	VFG022648	CVF309	Leucine synthesis	leuD isopropylmalate isomerase small subunit	199	YP_001704023	1	leuD
220	UM190121T0083	GM000908	100	4.3e-119	VFG022774	CVF315	Mycobactin	mbtK hypothetical protein	202	YP_001703856	1	mbtK
221	UM190121T0083	GM001004	99.6	1.6e-125	VFG022680	CVF314	Iron-dependent regulator	ideR Iron-dependent repressor IdeR	228	YP_001703761	1	ideR
222	UM190121T0083	GM001156	100	1.7e-144	VFG022875	CVF327	Sigma E	sigE alternative RNA polymerase sigma factor	256	YP_001702102	1	sigE
223	UM190121T0083	GM001166	99.8	1.9e-271	VFG030524	CVF651	Trehalose-recycling ABC transporter	lpqY Probable sugar ABC transporter, sugar-binding protein LpqY	474	YP_001702112	1	ibqY
224	UM190121T0083	GM001167	99.7	3.7e-167	VFG030578	CVF651	Trehalose-recycling ABC transporter	sugA Probable sugar ABC transporter, permease protein SugA	300	YP_001702113	1	sugA
225	UM190121T0083	GM001168	99.6	6.2e-153	VFG030632	CVF651	Trehalose-recycling ABC transporter	sugB Probable sugar ABC transporter, permease protein SugB	277	YP_001702114	1	sugB
226	UM190121T0083	GM001169	100	3e-217	VFG030686	CVF651	Trehalose-recycling ABC transporter	sugC Probable sugar ABC transporter, ATP-binding protein SugC	391	YP_001702115	1	sugC
227	UM190121T0083	GM001342	100	3.1e-157	VFG022495	CVF289	Sulfolipid-1 biosynthesis and transport	stf0 hypothetical protein	267	YP_001702285	1	stf0
228	UM190121T0083	GM001375	99.1	1.1e-196	VFG008476	CVF291	Antigen 85 complex	fbpC antigen 85-B	331	WP_016342302	1	fbpC
229	UM190121T0083	GM001491	100	1.1e-45	VFG022757	CVF315	Mycobactin	MAB_1691 hypothetical protein	91	YP_001702430	1	MAB_1691
230	UM190121T0083	GM001496	100	1.9e-202	VFG023126	CVF341	Mce6	mce6B putative Mce family protein	355	YP_001702435	1	mce6B
231	UM190121T0083	GM001497	99.4	3.6e-187	VFG027862	CVF341	Mce6	mce6C MCE-family protein Mce6C	338	WP_025982897	1	mce6C
232	UM190121T0083	GM001498	99.7	1.2e-207	VFG023130	CVF341	Mce6	mce6D putative Mce family protein	369	YP_001702437	1	mce6D
233	UM190121T0083	GM001499	100	1e-211	VFG023132	CVF341	Mce6	mce6E putative Mce family protein	376	YP_001702438	1	mce6E
234	UM190121T0083	GM001500	100	3.1e-230	VFG023134	CVF341	Mce6	mce6F putative Mce family protein	399	YP_001702439	1	mce6F
235	UM190121T0083	GM001736	100	3.8e-297	VFG023106	CVF340	Mce5	mce5A putative Mce family protein	510	YP_001705291	1	mce5A_MAB_4568c
236	UM190121T0083	GM001768	99.8	0	VFG031050	CVF655	Zn++ metallophrotease	zmp1 Probable zinc metalloprotease	660	YP_001705259	1	zmp1
237	UM190121T0083	GM001775	100	0	VFG031312	CVF668	Heme uptake	mmpL11 Putative membrane protein, MmpL	923	YP_001705252	1	mmpL11
238	UM190121T0083	GM001933	100	0	VFG029777	CVF650	GPL locus	fadE5 Probable acyl-CoA dehydrogenase FadE	614	YP_001705161	1	fadE5
239	UM190121T0083	GM001962	99.5	1.4e-111	VFG022829	CVF322	AhpC	ahpC putative alkylhydroperoxidase C	195	YP_001705132	1	aphC
240	UM190121T0083	GM001967	100	1.1e-76	VFG022539	CVF294	Alpha-crystallin	hspX heat shock protein Hsp20	142	YP_001705126	1	hspX
241	UM190121T0083	GM002406	100	2.2e-197	VFG022517	CVF291	Antigen 85 complex	fbpA antigen 85-A precursor	333	YP_001700930	1	fbpA
242	UM190121T0083	GM002467	99.5	1.2e-121	VFG022845	CVF324	Iron-cofactored SOD	sodA superoxide dismutase Mn	207	YP_001700872	1	sodA
243	UM190121T0083	GM002469	100	6.3e-71	VFG023243	CVF298	ESX-1 (T7SS)	espR hypothetical protein	132	YP_001700869	1	espR
244	UM190121T0083	GM002624	99.9	0	VFG022965	CVF335	(p)ppGpp synthesis and hydrolysis	relA GTP pyrophosphokinase	788	YP_001703609	1	relA
245	UM190121T0083	GM002979	100	0	VFG022545	CVF295	Protein kinase G	pknG serine/threonine-protein kinase	753	YP_001704951	1	pknG
246	UM190121T0083	GM003052	100	2.1e-226	VFG023064	CVF339	Mce4	mce4A MCE-family protein	399	YP_001704880	1	mce4A
247	UM190121T0083	GM003053	100	4.5e-193	VFG023071	CVF339	Mce4	mce4B MCE-family protein	344	YP_001704879	1	mce4B
248	UM190121T0083	GM003055	100	3.2e-271	VFG023085	CVF339	Mce4	mce4D MCE-family protein	464	YP_001704877	1	mce4D
249	UM190121T0083	GM003056	100	1.1e-219	VFG023092	CVF339	Mce4	mce4E MCE-family protein LprN	388	YP_001704876	1	mce4E
250	UM190121T0083	GM003057	100	1.4e-296	VFG023099	CVF339	Mce4	mce4F MCE-family protein	509	YP_001704875	1	mce4F
251	UM190121T0083	GM003089	100	2e-75	VFG029394	CVF650	GPL locus	mmpS4 Putative membrane protein, MmpS family	138	YP_001704844	1	mmpS4
252	UM190121T0083	GM003090	100	0	VFG029435	CVF650	GPL locus	mmpL4a Putative membrane protein, MmpL	959	YP_001704843	1	mmpL4a
253	UM190121T0083	GM003091	100	0	VFG029458	CVF650	GPL locus	mmpL4b Putative membrane protein, MmpL	987	YP_001704842	1	mmpL4b
254	UM190121T0083	GM003092	100	2.1e-59	VFG029473	CVF650	GPL locus	MAB_4114 hypothetical protein	112	YP_001704841	1	MAB_4114
255	UM190121T0083	GM003093	99.7	2.4e-163	VFG029498	CVF650	GPL locus	rmlA Glucose-1-phosphate thymidylyltransferase	288	YP_001704840	1	rmlA
256	UM190121T0083	GM003094	100	1.6e-259	VFG029538	CVF650	GPL locus	gtf3 Putative glycosyltransferase GtfA	440	YP_001704839	1	gtf3
257	UM190121T0083	GM003095	99.7	1.7e-203	VFG029548	CVF650	GPL locus	rmlB Putative epimerase/dehydratase	353	YP_001704838	1	rmlB
258	UM190121T0083	GM003097	100	1.4e-134	VFG029559	CVF650	GPL locus	rmt2 Putative methyltransferase	230	YP_001704836	1	rmt2
259	UM190121T0083	GM003099	100	6e-248	VFG029578	CVF650	GPL locus	gtf1 Glycosyltransferase GtfA	422	YP_001704834	1	gtfA
260	UM190121T0083	GM003100	100	1.9e-213	VFG029609	CVF650	GPL locus	atf Acetyltransferase	374	YP_001704833	1	atf
261	UM190121T0083	GM003101	99.6	3.5e-153	VFG029620	CVF650	GPL locus	rmt3 Methyltransferase MtfD	262	YP_001704832	1	rmt3
262	UM190121T0083	GM003150	100	0	VFG029724	CVF650	GPL locus	mps2 Probable peptide synthetase NRP	2581	YP_001704825	1	mps2
263	UM190121T0083	GM003151	100	3.8e-147	VFG029738	CVF650	GPL locus	gap hypothetical protein	267	YP_001704824	1	gap
264	UM190121T0083	GM003154	100	3.5e-251	VFG022581	CVF302	Isocitrate lyase	icl isocitrate lyase AceA	430	YP_001704822	1	icl
265	UM190121T0083	GM003201	100	1.3e-124	VFG031738	CVF667	RegX3	regX3 Sensory transduction protein RegX3	228	YP_001704775	1	regX3
266	UM190121T0083	GM003361	99.6	0	VFG029151	CVF315	Mycobactin	fadD33 ligase	549	WP_005059131	1	fadD33
267	UM190121T0083	GM003497	100	1.2e-198	VFG023109	CVF340	Mce5	mce5B putative MCE family protein	352	YP_001701753	1	mce5B
268	UM190121T0083	GM003498	100	1.2e-196	VFG023112	CVF340	Mce5	mce5C putative MCE family protein	348	YP_001701752	1	mce5C
269	UM190121T0083	GM003499	100	8.9e-211	VFG023115	CVF340	Mce5	mce5D putative MCE family protein	375	YP_001701751	1	mce5D
270	UM190121T0083	GM003500	100	6.6e-250	VFG023118	CVF340	Mce5	mce5E putative MCE family protein	436	YP_001701750	1	mce5E
271	UM190121T0083	GM003501	100	7.2e-238	VFG023121	CVF340	Mce5	mce5F putative MCE family protein	416	YP_001701749	1	mce5F
272	UM190121T0083	GM003526	100	1.1e-163	VFG023367	CVF635	ESX-3 (T7SS)	espG3 hypothetical protein	287	YP_001702962	1	eccG3
273	UM190121T0083	GM003527	100	6.1e-254	VFG023375	CVF635	ESX-3 (T7SS)	eccD3 hypothetical protein	462	YP_001702961	1	eccD3
274	UM190121T0083	GM003528	100	2e-265	VFG023383	CVF635	ESX-3 (T7SS)	mycP3 peptidase	461	YP_001702960	1	mycP3
275	UM190121T0083	GM003529	99.7	2.2e-178	VFG023391	CVF635	ESX-3 (T7SS)	eccE3 hypothetical protein	317	YP_001702959	1	eccE3
276	UM190121T0083	GM003591	100	2.6e-87	VFG031606	CVF664	Sigma L	sigL Probable RNA polymerase sigma-70 factor, ECF subfamily	160	YP_001702898	1	sigL
277	UM190121T0083	GM003592	99.7	0	VFG031167	CVF656	Proteasome-associated proteins	mpa ATPase	602	WP_005061265	1	mpa
278	UM190121T0083	GM003615	100	0	VFG022853	CVF620	NuoG	nuoG NADH dehydrogenase subunit G	792	YP_001702875	1	nuoG
279	UM190121T0083	GM003631	100	0	VFG022730	CVF315	Mycobactin	mbtB putative phenyloxazoline synthase MbtB	1155	YP_001702859	1	mbtB
280	UM190121T0083	GM003632	99.9	0	VFG022702	CVF315	Mycobactin	mbtF putative peptide synthetase MbtF	1509	YP_001702858	1	mbtF
281	UM190121T0083	GM003633	99.9	0	VFG022709	CVF315	Mycobactin	mbtE putative peptide synthetase MbtE	1675	YP_001702857	1	mbtE
282	UM190121T0083	GM003635	100	6.4e-261	VFG022723	CVF315	Mycobactin	mbtC putative polyketide synthase MbtC	441	YP_001702855	1	mbtC
283	UM190121T0083	GM003636	99.9	0	VFG022716	CVF315	Mycobactin	mbtD putative polyketide synthase MbtD	1010	YP_001702854	1	mbtD
284	UM190121T0083	GM003672	100	2.1e-212	VFG030297	CVF649	MymA operon	adhD Probable zinc-type alcohol dehydrogenase AdhD	368	YP_001702819	1	adhD
285	UM190121T0083	GM003788	99.7	1.4e-202	VFG022641	CVF308	Tryptophan synthesis	trpD anthranilate phosphoribosyltransferase	357	YP_001702706	1	trpD
286	UM190121T0083	GM003792	100	1.1e-49	VFG023343	CVF635	ESX-3 (T7SS)	PE5 PE family protein	102	YP_001702966	1	PE5
287	UM190121T0083	GM003794	100	4.1e-299	VFG023327	CVF635	ESX-3 (T7SS)	eccB3 hypothetical protein	521	YP_001702968	1	eccB3
288	UM190121T0083	GM003795	99.8	0	VFG023311	CVF635	ESX-3 (T7SS)	eccA3 hypothetical protein	620	YP_001702969	1	eccA3
289	UM190121T0083	GM003806	99.8	3.6e-259	VFG022751	CVF315	Mycobactin	mbtI salicylate synthase MbtI	453	YP_001702980	1	mbtI
290	UM190121T0083	GM003808	100	0	VFG022737	CVF315	Mycobactin	mbtA bifunctional salicyl-AMP ligase/salicyl-S-arcp synthetase	550	YP_001702982	1	mbtA
291	UM190121T0083	GM003810	99.5	4.1e-252	VFG026515	CVF315	Mycobactin	mbtG L-lysine 6-monooxygenase mbtG	429	WP_005099527	1	mbtG
292	UM190121T0083	GM003823	100	0	VFG022788	CVF316	ABC transporter	irtB ABC transporter ATP-binding protein	582	YP_001702996	1	irtB
293	UM190121T0083	GM003824	100	0	VFG022781	CVF316	ABC transporter	irtA ABC transporter ATP-binding protein	862	YP_001702997	1	irtA
294	UM190121T0083	GM003942	100	5.9e-87	VFG022554	CVF296	19-kD protein	lpqH lipoprotein LpqH precursor	162	YP_001703114	1	ipqH
295	UM190121T0083	GM003960	99.9	0	VFG023546	CVF299	Accessory secretion factor	secA2 preprotein translocase subunit SecA	772	YP_001703132	1	secA
296	UM190121T0083	GM004053	100	1.4e-261	VFG022927	CVF332	PrrA/B	prrB sensor histidine kinase PrrB	470	YP_001701701	1	prrB
297	UM190121T0083	GM004069	100	0	VFG029828	CVF650	GPL locus	pks Probable polyketide synthase	3697	YP_001701685	1	pks
298	UM190121T0083	GM004071	100	0	VFG029903	CVF650	GPL locus	mmpL10 Putative membrane protein, MmpL family	1002	YP_001701683	1	mmpL10
299	UM190121T0083	GM004073	100	0	VFG029951	CVF650	GPL locus	fad23 Putative fatty-acid--CoA ligase FadD	572	YP_001701681	1	fad23
300	UM190121T0083	GM004074	100	1.5e-114	VFG030047	CVF650	GPL locus	gap-like hypothetical protein	217	YP_001701680	1	gap-like protein
301	UM190121T0083	GM004124	100	9.2e-85	VFG022553	CVF296	19-kD protein	lpqH lipoprotein lpqH precursor	158	YP_001701633	1	ipqH
302	UM190121T0083	GM004255	100	9.1e-44	VFG029676	CVF650	GPL locus	mbtH MbtH-like protein	76	WP_005095641	1	mbtH
303	UM190121T0083	GM004436	100	1.8e-288	VFG022664	CVF311	Glutamine synthesis	glnA1 glutamine synthetase, type I GlnA1	478	YP_001702670	1	glnA1
304	UM190121T0083	GM004470	100	7.5e-90	VFG031526	CVF661	Tyrosine phosphatase	ptpA Putative low molecular weight protein tyrosine phosphatase	162	YP_001702637	1	ptpA
305	UM190121T0083	GM004519	99.2	1.4e-219	VFG029172	CVF315	Mycobactin	fadE14 acyl-CoA dehydrogenase YngJ	379	WP_005060526	1	fadE14
306	UM190121T0083	GM004620	100	6.8e-106	VFG022890	CVF329	Sigma M	sigM alternative RNA polymerase sigma factor SigM	194	YP_001705660	1	sigM
307	UM190121T0083	GM004738	99.8	1.6e-248	VFG030895	CVF652	Cyp125	cyp125 Putative cytochrome P450	419	YP_001701365	1	cyp125
308	UM190121T0083	GM004739	100	2e-196	VFG030947	CVF653	FadE28	fadE28 Probable acyl-CoA dehydrogenase FadE	353	YP_001701366	1	fadE28
309	UM190121T0083	GM004740	100	1.8e-230	VFG030998	CVF654	FadE29	fadE29 Putative acyl-CoA dehydrogenase	387	YP_001701367	1	fadE29
310	UM190121T0083	GM004806	100	1.8e-76	VFG022617	CVF305	Pantothenate synthesis	panD aspartate 1-decarboxylase precursor	141	YP_001701295	1	panD
311	UM190121T0083	GM004807	100	6.9e-177	VFG022609	CVF305	Pantothenate synthesis	panC pantoate--beta-alanine ligase	310	YP_001701294	1	panC
312	UM190121T0083	GM004964	100	2.6e-173	VFG022625	CVF306	Purine synthesis	purC phosphoribosylaminoimidazole-succinocarboxamide synthase	297	YP_001701440	1	purC
313	UM190121T0083	GM004978	99.8	1.9e-299	VFG022912	CVF331	PhoP/R	phoR putative sensor histidine kinase PhoR	525	YP_001701426	1	phoR
314	UM190121T0083	GM004979	100	1.1e-137	VFG022905	CVF331	PhoP/R	phoP putative DNA-binding response regulator PhoP	247	YP_001701425	1	phoP
315	UM190121T0083	GM004988	99.9	0	VFG022823	CVF321	Catalase-peroxidase	katG catalase/peroxidase KatG	738	YP_001703205	1	katG
316	UM190121T0083	GM005131	100	5.2e-46	VFG023319	CVF635	ESX-3 (T7SS)	esxG PE family protein	97	YP_001702964	1	esxG
317	UM190121T0084	GM000001	100	1.3e-124	VFG031738	CVF667	RegX3	regX3 Sensory transduction protein RegX3	228	YP_001704775	1	regX3
318	UM190121T0084	GM000037	100	1.3e-156	VFG022633	CVF307	Proline synthesis	proC pyrroline-5-carboxylate reductase	299	YP_001704733	1	proC
319	UM190121T0084	GM000044	99.1	4.3e-60	VFG031206	CVF668	Heme uptake	MAB_3999 hypothetical protein	114	YP_001704727	1	MAB_3999
320	UM190121T0084	GM000152	100	2.6e-115	VFG022951	CVF334	DevR/S	devR/dosR LuxR family transcriptional regulator	216	YP_001704619	1	devR
321	UM190121T0084	GM000153	99.8	0	VFG022958	CVF334	DevR/S	devS histidine kinase response regulator	567	YP_001704618	1	devS
322	UM190121T0084	GM000282	99.8	1.1e-282	VFG023439	CVF636	ESX-4 (T7SS)	eccB4 hypothetical protein	493	YP_001704487	1	PE5
323	UM190121T0084	GM000283	99.6	9.7e-279	VFG023432	CVF636	ESX-4 (T7SS)	mycP4 putative protease	479	YP_001704486	1	mycP4
324	UM190121T0084	GM000284	100	1.6e-284	VFG023425	CVF636	ESX-4 (T7SS)	cccD4 hypothetical protein	511	YP_001704485	1	cccD4
325	UM190121T0084	GM000285	99.9	0	VFG023418	CVF636	ESX-4 (T7SS)	eccC4 putative FtsK/SpoIIIE family protein	1311	YP_001704484	1	EccC4
326	UM190121T0084	GM000450	100	6.2e-133	VFG022673	CVF313	Magnesium transport	mgtC Mg2+ transport P-type ATPase C MgtC	240	YP_001704322	1	mgtC
327	UM190121T0084	GM000519	100	3.7e-278	VFG022816	CVF320	Nitrate/nitrite transporter	narK2 integral membrane nitrite extrusion protein NarK3	481	YP_001704253	1	narK2
328	UM190121T0084	GM000559	99.3	0	VFG029151	CVF315	Mycobactin	fadD33 ligase	549	WP_005059131	1	fadD33
329	UM190121T0084	GM000789	100	1.7e-144	VFG022875	CVF327	Sigma E	sigE alternative RNA polymerase sigma factor	256	YP_001702102	1	sigE
330	UM190121T0084	GM000799	99.8	2.5e-271	VFG030538	CVF651	Trehalose-recycling ABC transporter	lpqY sugar ABC transporter, sugar-binding protein LpqY	474	WP_016342136	1	ibqY
331	UM190121T0084	GM000800	99.3	6.3e-167	VFG030592	CVF651	Trehalose-recycling ABC transporter	sugA sugar ABC transporter permease SugA	300	WP_005059670	1	sugA
332	UM190121T0084	GM000801	99.6	8.1e-153	VFG030646	CVF651	Trehalose-recycling ABC transporter	sugB sugar ABC transporter permease SugB	277	WP_016342137	1	sugB
333	UM190121T0084	GM000802	99.7	2.5e-216	VFG030700	CVF651	Trehalose-recycling ABC transporter	sugC sugar ABC transporter ATP-binding protein SugC	391	WP_005098896	1	sugC
334	UM190121T0084	GM001036	99.8	0	VFG031050	CVF655	Zn++ metallophrotease	zmp1 Probable zinc metalloprotease	660	YP_001705259	1	zmp1
335	UM190121T0084	GM001043	100	0	VFG031312	CVF668	Heme uptake	mmpL11 Putative membrane protein, MmpL	923	YP_001705252	1	mmpL11
336	UM190121T0084	GM001130	99.8	0	VFG029777	CVF650	GPL locus	fadE5 Probable acyl-CoA dehydrogenase FadE	614	YP_001705161	1	fadE5
337	UM190121T0084	GM001159	99.5	1.4e-111	VFG022829	CVF322	AhpC	ahpC putative alkylhydroperoxidase C	195	YP_001705132	1	aphC
338	UM190121T0084	GM001164	100	1.1e-76	VFG022539	CVF294	Alpha-crystallin	hspX heat shock protein Hsp20	142	YP_001705126	1	hspX
339	UM190121T0084	GM001243	100	1.8e-288	VFG022664	CVF311	Glutamine synthesis	glnA1 glutamine synthetase, type I GlnA1	478	YP_001702670	1	glnA1
340	UM190121T0084	GM001277	100	7.5e-90	VFG031526	CVF661	Tyrosine phosphatase	ptpA Putative low molecular weight protein tyrosine phosphatase	162	YP_001702637	1	ptpA
341	UM190121T0084	GM001324	99.5	3.6e-220	VFG029172	CVF315	Mycobactin	fadE14 acyl-CoA dehydrogenase YngJ	379	WP_005060526	1	fadE14
342	UM190121T0084	GM001367	100	1e-211	VFG023132	CVF341	Mce6	mce6E putative Mce family protein	376	YP_001702438	1	mce6E
343	UM190121T0084	GM001368	99.5	4.5e-207	VFG023130	CVF341	Mce6	mce6D putative Mce family protein	369	YP_001702437	1	mce6D
344	UM190121T0084	GM001369	99.4	3.6e-187	VFG027862	CVF341	Mce6	mce6C MCE-family protein Mce6C	338	WP_025982897	1	mce6C
345	UM190121T0084	GM001370	100	1.9e-202	VFG023126	CVF341	Mce6	mce6B putative Mce family protein	355	YP_001702435	1	mce6B
346	UM190121T0084	GM001491	99.4	3.8e-197	VFG008476	CVF291	Antigen 85 complex	fbpC antigen 85-B	331	WP_016342302	1	fbpC
347	UM190121T0084	GM001518	99.7	1.4e-202	VFG022641	CVF308	Tryptophan synthesis	trpD anthranilate phosphoribosyltransferase	357	YP_001702706	1	trpD
348	UM190121T0084	GM001635	100	2.1e-212	VFG030297	CVF649	MymA operon	adhD Probable zinc-type alcohol dehydrogenase AdhD	368	YP_001702819	1	adhD
349	UM190121T0084	GM001663	100	6.4e-261	VFG022723	CVF315	Mycobactin	mbtC putative polyketide synthase MbtC	441	YP_001702855	1	mbtC
350	UM190121T0084	GM001666	99.2	0	VFG022702	CVF315	Mycobactin	mbtF putative peptide synthetase MbtF	1509	YP_001702858	1	mbtF
351	UM190121T0084	GM001667	99.1	0	VFG022730	CVF315	Mycobactin	mbtB putative phenyloxazoline synthase MbtB	1155	YP_001702859	1	mbtB
352	UM190121T0084	GM001683	99.9	0	VFG022853	CVF620	NuoG	nuoG NADH dehydrogenase subunit G	792	YP_001702875	1	nuoG
353	UM190121T0084	GM001706	99.7	0	VFG031167	CVF656	Proteasome-associated proteins	mpa ATPase	602	WP_005061265	1	mpa
354	UM190121T0084	GM001707	100	2.6e-87	VFG031606	CVF664	Sigma L	sigL Probable RNA polymerase sigma-70 factor, ECF subfamily	160	YP_001702898	1	sigL
355	UM190121T0084	GM001769	99.4	8.4e-178	VFG023391	CVF635	ESX-3 (T7SS)	eccE3 hypothetical protein	317	YP_001702959	1	eccE3
356	UM190121T0084	GM001770	99.6	1.1e-263	VFG023383	CVF635	ESX-3 (T7SS)	mycP3 peptidase	461	YP_001702960	1	mycP3
357	UM190121T0084	GM001771	100	6.1e-254	VFG023375	CVF635	ESX-3 (T7SS)	eccD3 hypothetical protein	462	YP_001702961	1	eccD3
358	UM190121T0084	GM001772	99.3	9e-163	VFG023367	CVF635	ESX-3 (T7SS)	espG3 hypothetical protein	287	YP_001702962	1	eccG3
359	UM190121T0084	GM001774	100	6.1e-254	VFG023375	CVF635	ESX-3 (T7SS)	eccD3 hypothetical protein	462	YP_001702961	1	eccD3
360	UM190121T0084	GM001775	99.3	9e-163	VFG023367	CVF635	ESX-3 (T7SS)	espG3 hypothetical protein	287	YP_001702962	1	eccG3
361	UM190121T0084	GM001821	100	3.5e-251	VFG022581	CVF302	Isocitrate lyase	icl isocitrate lyase AceA	430	YP_001704822	1	icl
362	UM190121T0084	GM001823	100	3.8e-147	VFG029738	CVF650	GPL locus	gap hypothetical protein	267	YP_001704824	1	gap
363	UM190121T0084	GM001824	100	0	VFG029724	CVF650	GPL locus	mps2 Probable peptide synthetase NRP	2581	YP_001704825	1	mps2
364	UM190121T0084	GM001829	100	3.7e-242	VFG029636	CVF650	GPL locus	gtf2 Putative glycosyltransferase GtfB	417	YP_001704831	1	gtfB
365	UM190121T0084	GM001830	99.6	3.5e-153	VFG029620	CVF650	GPL locus	rmt3 Methyltransferase MtfD	262	YP_001704832	1	rmt3
366	UM190121T0084	GM001831	99.7	5.6e-213	VFG029609	CVF650	GPL locus	atf Acetyltransferase	374	YP_001704833	1	atf
367	UM190121T0084	GM001832	100	6e-248	VFG029578	CVF650	GPL locus	gtf1 Glycosyltransferase GtfA	422	YP_001704834	1	gtfA
368	UM190121T0084	GM001834	100	1.4e-134	VFG029559	CVF650	GPL locus	rmt2 Putative methyltransferase	230	YP_001704836	1	rmt2
369	UM190121T0084	GM001836	99.7	1.7e-203	VFG029548	CVF650	GPL locus	rmlB Putative epimerase/dehydratase	353	YP_001704838	1	rmlB
370	UM190121T0084	GM001837	100	1.6e-259	VFG029538	CVF650	GPL locus	gtf3 Putative glycosyltransferase GtfA	440	YP_001704839	1	gtf3
371	UM190121T0084	GM001838	99.7	2.4e-163	VFG029498	CVF650	GPL locus	rmlA Glucose-1-phosphate thymidylyltransferase	288	YP_001704840	1	rmlA
372	UM190121T0084	GM001839	100	2.1e-59	VFG029473	CVF650	GPL locus	MAB_4114 hypothetical protein	112	YP_001704841	1	MAB_4114
373	UM190121T0084	GM001840	100	0	VFG029458	CVF650	GPL locus	mmpL4b Putative membrane protein, MmpL	987	YP_001704842	1	mmpL4b
374	UM190121T0084	GM001843	100	2e-75	VFG029394	CVF650	GPL locus	mmpS4 Putative membrane protein, MmpS family	138	YP_001704844	1	mmpS4
375	UM190121T0084	GM001875	99.8	5.4e-296	VFG023099	CVF339	Mce4	mce4F MCE-family protein	509	YP_001704875	1	mce4F
376	UM190121T0084	GM001876	100	1.1e-219	VFG023092	CVF339	Mce4	mce4E MCE-family protein LprN	388	YP_001704876	1	mce4E
377	UM190121T0084	GM001877	99.8	2.7e-270	VFG023085	CVF339	Mce4	mce4D MCE-family protein	464	YP_001704877	1	mce4D
378	UM190121T0084	GM001879	100	4.5e-193	VFG023071	CVF339	Mce4	mce4B MCE-family protein	344	YP_001704879	1	mce4B
379	UM190121T0084	GM001880	100	2.1e-226	VFG023064	CVF339	Mce4	mce4A MCE-family protein	399	YP_001704880	1	mce4A
380	UM190121T0084	GM001952	99.9	0	VFG008393	CVF295	Protein kinase G	pknG putative serine/threonine-protein kinase pknG	753	WP_016343449	1	pknG
381	UM190121T0084	GM002214	99.9	0	VFG022965	CVF335	(p)ppGpp synthesis and hydrolysis	relA GTP pyrophosphokinase	788	YP_001703609	1	relA
382	UM190121T0084	GM002657	99.4	2.7e-84	VFG022553	CVF296	19-kD protein	lpqH lipoprotein lpqH precursor	158	YP_001701633	1	ipqH
383	UM190121T0084	GM002674	100	1.5e-114	VFG030047	CVF650	GPL locus	gap-like hypothetical protein	217	YP_001701680	1	gap-like protein
384	UM190121T0084	GM002675	99.7	0	VFG029951	CVF650	GPL locus	fad23 Putative fatty-acid--CoA ligase FadD	572	YP_001701681	1	fad23
385	UM190121T0084	GM002677	100	0	VFG029903	CVF650	GPL locus	mmpL10 Putative membrane protein, MmpL family	1002	YP_001701683	1	mmpL10
386	UM190121T0084	GM002679	99.6	0	VFG029828	CVF650	GPL locus	pks Probable polyketide synthase	3697	YP_001701685	1	pks
387	UM190121T0084	GM002695	100	1.4e-261	VFG022927	CVF332	PrrA/B	prrB sensor histidine kinase PrrB	470	YP_001701701	1	prrB
388	UM190121T0084	GM002734	99.5	6.5e-112	VFG022648	CVF309	Leucine synthesis	leuD isopropylmalate isomerase small subunit	199	YP_001704023	1	leuD
389	UM190121T0084	GM002960	100	6.8e-106	VFG022890	CVF329	Sigma M	sigM alternative RNA polymerase sigma factor SigM	194	YP_001705660	1	sigM
390	UM190121T0084	GM003103	99.6	1.6e-125	VFG022680	CVF314	Iron-dependent regulator	ideR Iron-dependent repressor IdeR	228	YP_001703761	1	ideR
391	UM190121T0084	GM003198	99.5	9.6e-119	VFG022774	CVF315	Mycobactin	mbtK hypothetical protein	202	YP_001703856	1	mbtK
392	UM190121T0084	GM003403	99.7	0	VFG009161	CVF299	Accessory secretion factor	secA2 preprotein translocase subunit SecA	774	WP_005067995	1	secA
393	UM190121T0084	GM003421	100	6.1e-87	VFG022554	CVF296	19-kD protein	lpqH lipoprotein LpqH precursor	162	YP_001703114	1	ipqH
394	UM190121T0084	GM003558	99.5	1.2e-121	VFG022845	CVF324	Iron-cofactored SOD	sodA superoxide dismutase Mn	207	YP_001700872	1	sodA
395	UM190121T0084	GM003560	100	6.3e-71	VFG023243	CVF298	ESX-1 (T7SS)	espR hypothetical protein	132	YP_001700869	1	espR
396	UM190121T0084	GM003681	99.8	1.6e-248	VFG030895	CVF652	Cyp125	cyp125 Putative cytochrome P450	419	YP_001701365	1	cyp125
397	UM190121T0084	GM003682	100	2e-196	VFG030947	CVF653	FadE28	fadE28 Probable acyl-CoA dehydrogenase FadE	353	YP_001701366	1	fadE28
398	UM190121T0084	GM003683	100	1.8e-230	VFG030998	CVF654	FadE29	fadE29 Putative acyl-CoA dehydrogenase	387	YP_001701367	1	fadE29
399	UM190121T0084	GM003830	99.8	5.4e-299	VFG023327	CVF635	ESX-3 (T7SS)	eccB3 hypothetical protein	521	YP_001702968	1	eccB3
400	UM190121T0084	GM003831	99.7	0	VFG023311	CVF635	ESX-3 (T7SS)	eccA3 hypothetical protein	620	YP_001702969	1	eccA3
401	UM190121T0084	GM003842	99.6	4.7e-259	VFG022751	CVF315	Mycobactin	mbtI salicylate synthase MbtI	453	YP_001702980	1	mbtI
402	UM190121T0084	GM003844	100	0	VFG022737	CVF315	Mycobactin	mbtA bifunctional salicyl-AMP ligase/salicyl-S-arcp synthetase	550	YP_001702982	1	mbtA
403	UM190121T0084	GM003846	99.5	4.1e-252	VFG026515	CVF315	Mycobactin	mbtG L-lysine 6-monooxygenase mbtG	429	WP_005099527	1	mbtG
404	UM190121T0084	GM003858	99.8	0	VFG022788	CVF316	ABC transporter	irtB ABC transporter ATP-binding protein	582	YP_001702996	1	irtB
405	UM190121T0084	GM003859	100	0	VFG022781	CVF316	ABC transporter	irtA ABC transporter ATP-binding protein	862	YP_001702997	1	irtA
406	UM190121T0084	GM004146	99.7	0	VFG022823	CVF321	Catalase-peroxidase	katG catalase/peroxidase KatG	738	YP_001703205	1	katG
407	UM190121T0084	GM004567	100	6.9e-177	VFG022609	CVF305	Pantothenate synthesis	panC pantoate--beta-alanine ligase	310	YP_001701294	1	panC
408	UM190121T0084	GM004568	100	1.8e-76	VFG022617	CVF305	Pantothenate synthesis	panD aspartate 1-decarboxylase precursor	141	YP_001701295	1	panD
409	UM190121T0084	GM004594	100	2.6e-173	VFG022625	CVF306	Purine synthesis	purC phosphoribosylaminoimidazole-succinocarboxamide synthase	297	YP_001701440	1	purC
410	UM190121T0084	GM004608	99.8	1.9e-299	VFG022912	CVF331	PhoP/R	phoR putative sensor histidine kinase PhoR	525	YP_001701426	1	phoR
411	UM190121T0084	GM004609	100	1.1e-137	VFG022905	CVF331	PhoP/R	phoP putative DNA-binding response regulator PhoP	247	YP_001701425	1	phoP
412	UM190121T0084	GM004759	99.6	1.2e-156	VFG022495	CVF289	Sulfolipid-1 biosynthesis and transport	stf0 hypothetical protein	267	YP_001702285	1	stf0
413	UM190121T0084	GM004767	100	9.1e-44	VFG029676	CVF650	GPL locus	mbtH MbtH-like protein	76	WP_005095641	1	mbtH
414	UM190121T0085	GM000084	99.5	6.5e-112	VFG022648	CVF309	Leucine synthesis	leuD isopropylmalate isomerase small subunit	199	YP_001704023	1	leuD
415	UM190121T0085	GM000328	99.8	1.4e-277	VFG022816	CVF320	Nitrate/nitrite transporter	narK2 integral membrane nitrite extrusion protein NarK3	481	YP_001704253	1	narK2
416	UM190121T0085	GM000349	100	1.5e-131	VFG022883	CVF328	Sigma H	sigH RNA polymerase sigma-E factor	235	YP_001704273	1	sigH
417	UM190121T0085	GM000540	99.9	0	VFG023418	CVF636	ESX-4 (T7SS)	eccC4 putative FtsK/SpoIIIE family protein	1311	YP_001704484	1	EccC4
418	UM190121T0085	GM000541	100	1.6e-284	VFG023425	CVF636	ESX-4 (T7SS)	cccD4 hypothetical protein	511	YP_001704485	1	cccD4
419	UM190121T0085	GM000542	100	1.1e-279	VFG023432	CVF636	ESX-4 (T7SS)	mycP4 putative protease	479	YP_001704486	1	mycP4
420	UM190121T0085	GM000543	100	5.1e-283	VFG023439	CVF636	ESX-4 (T7SS)	eccB4 hypothetical protein	493	YP_001704487	1	PE5
421	UM190121T0085	GM000679	99.8	0	VFG022958	CVF334	DevR/S	devS histidine kinase response regulator	567	YP_001704618	1	devS
422	UM190121T0085	GM000680	100	2.6e-115	VFG022951	CVF334	DevR/S	devR/dosR LuxR family transcriptional regulator	216	YP_001704619	1	devR
423	UM190121T0085	GM000789	100	8.7e-61	VFG031206	CVF668	Heme uptake	MAB_3999 hypothetical protein	114	YP_001704727	1	MAB_3999
424	UM190121T0085	GM000796	100	1.3e-156	VFG022633	CVF307	Proline synthesis	proC pyrroline-5-carboxylate reductase	299	YP_001704733	1	proC
425	UM190121T0085	GM000837	100	1.3e-124	VFG031738	CVF667	RegX3	regX3 Sensory transduction protein RegX3	228	YP_001704775	1	regX3
426	UM190121T0085	GM000884	100	3.5e-251	VFG022581	CVF302	Isocitrate lyase	icl isocitrate lyase AceA	430	YP_001704822	1	icl
427	UM190121T0085	GM000888	99.6	0	VFG029724	CVF650	GPL locus	mps2 Probable peptide synthetase NRP	2581	YP_001704825	1	mps2
428	UM190121T0085	GM000894	100	3.7e-242	VFG029636	CVF650	GPL locus	gtf2 Putative glycosyltransferase GtfB	417	YP_001704831	1	gtfB
429	UM190121T0085	GM000895	99.6	3.5e-153	VFG029620	CVF650	GPL locus	rmt3 Methyltransferase MtfD	262	YP_001704832	1	rmt3
430	UM190121T0085	GM000896	99.7	5.6e-213	VFG029609	CVF650	GPL locus	atf Acetyltransferase	374	YP_001704833	1	atf
431	UM190121T0085	GM000897	99.8	1.7e-247	VFG029578	CVF650	GPL locus	gtf1 Glycosyltransferase GtfA	422	YP_001704834	1	gtfA
432	UM190121T0085	GM000899	100	1.4e-134	VFG029559	CVF650	GPL locus	rmt2 Putative methyltransferase	230	YP_001704836	1	rmt2
433	UM190121T0085	GM000901	99.7	1.7e-203	VFG029548	CVF650	GPL locus	rmlB Putative epimerase/dehydratase	353	YP_001704838	1	rmlB
434	UM190121T0085	GM000903	99.3	5.3e-163	VFG029498	CVF650	GPL locus	rmlA Glucose-1-phosphate thymidylyltransferase	288	YP_001704840	1	rmlA
435	UM190121T0085	GM000904	100	2.1e-59	VFG029473	CVF650	GPL locus	MAB_4114 hypothetical protein	112	YP_001704841	1	MAB_4114
436	UM190121T0085	GM000905	99.8	0	VFG029458	CVF650	GPL locus	mmpL4b Putative membrane protein, MmpL	987	YP_001704842	1	mmpL4b
437	UM190121T0085	GM000906	99.9	0	VFG029435	CVF650	GPL locus	mmpL4a Putative membrane protein, MmpL	959	YP_001704843	1	mmpL4a
438	UM190121T0085	GM000907	100	2e-75	VFG029394	CVF650	GPL locus	mmpS4 Putative membrane protein, MmpS family	138	YP_001704844	1	mmpS4
439	UM190121T0085	GM000937	99.8	5.4e-296	VFG023099	CVF339	Mce4	mce4F MCE-family protein	509	YP_001704875	1	mce4F
440	UM190121T0085	GM000939	100	3.2e-271	VFG023085	CVF339	Mce4	mce4D MCE-family protein	464	YP_001704877	1	mce4D
441	UM190121T0085	GM000941	100	4.5e-193	VFG023071	CVF339	Mce4	mce4B MCE-family protein	344	YP_001704879	1	mce4B
442	UM190121T0085	GM000942	99.7	7.9e-226	VFG023064	CVF339	Mce4	mce4A MCE-family protein	399	YP_001704880	1	mce4A
443	UM190121T0085	GM001015	99.9	0	VFG022545	CVF295	Protein kinase G	pknG serine/threonine-protein kinase	753	YP_001704951	1	pknG
444	UM190121T0085	GM001277	99.6	8.9e-157	VFG008653	CVF289	Sulfolipid-1 biosynthesis and transport	stf0 putative sulfotransferase	267	WP_016342286	1	stf0
445	UM190121T0085	GM001318	99.4	3.8e-197	VFG008476	CVF291	Antigen 85 complex	fbpC antigen 85-B	331	WP_016342302	1	fbpC
446	UM190121T0085	GM001438	100	1.9e-202	VFG023126	CVF341	Mce6	mce6B putative Mce family protein	355	YP_001702435	1	mce6B
447	UM190121T0085	GM001440	99.5	4.5e-207	VFG023130	CVF341	Mce6	mce6D putative Mce family protein	369	YP_001702437	1	mce6D
448	UM190121T0085	GM001441	100	1e-211	VFG023132	CVF341	Mce6	mce6E putative Mce family protein	376	YP_001702438	1	mce6E
449	UM190121T0085	GM001562	99.5	3.6e-220	VFG029172	CVF315	Mycobactin	fadE14 acyl-CoA dehydrogenase YngJ	379	WP_005060526	1	fadE14
450	UM190121T0085	GM001607	99.4	2.8e-89	VFG031526	CVF661	Tyrosine phosphatase	ptpA Putative low molecular weight protein tyrosine phosphatase	162	YP_001702637	1	ptpA
451	UM190121T0085	GM001641	100	1.8e-288	VFG022664	CVF311	Glutamine synthesis	glnA1 glutamine synthetase, type I GlnA1	478	YP_001702670	1	glnA1
452	UM190121T0085	GM001987	99.9	0	VFG022965	CVF335	(p)ppGpp synthesis and hydrolysis	relA GTP pyrophosphokinase	788	YP_001703609	1	relA
453	UM190121T0085	GM002122	99.1	5.2e-197	VFG027838	CVF340	Mce5	mce5B Mce family protein, Mce5B	352	WP_005063500	1	mce5B
454	UM190121T0085	GM002123	99.7	4.4e-196	VFG023112	CVF340	Mce5	mce5C putative MCE family protein	348	YP_001701752	1	mce5C
455	UM190121T0085	GM002126	99.8	2.1e-237	VFG023121	CVF340	Mce5	mce5F putative MCE family protein	416	YP_001701749	1	mce5F
456	UM190121T0085	GM002176	99.6	3.1e-261	VFG027181	CVF332	PrrA/B	prrB sensor histidine kinase PrrB	439	WP_005092753	1	prrB
457	UM190121T0085	GM002192	99.3	0	VFG029835	CVF650	GPL locus	pks malonyl CoA-acyl carrier protein transacylase	3699	WP_016341938	1	pks
458	UM190121T0085	GM002194	99.8	0	VFG029914	CVF650	GPL locus	mmpL10 MmpL family protein	1002	WP_016341936	1	mmpL10
459	UM190121T0085	GM002197	99.5	2.6e-114	VFG030049	CVF650	GPL locus	gap-like gap like protein	217	WP_005063592	1	gap-like protein
460	UM190121T0085	GM002214	99.4	2.7e-84	VFG022553	CVF296	19-kD protein	lpqH lipoprotein lpqH precursor	158	YP_001701633	1	ipqH
461	UM190121T0085	GM002679	99.7	1.1e-216	VFG030706	CVF651	Trehalose-recycling ABC transporter	sugC maltodextrin import ATP-binding protein MsmX	391	WP_005059672	1	sugC
462	UM190121T0085	GM002680	99.6	8.1e-153	VFG030646	CVF651	Trehalose-recycling ABC transporter	sugB sugar ABC transporter permease SugB	277	WP_016342137	1	sugB
463	UM190121T0085	GM002681	99.3	6.3e-167	VFG030592	CVF651	Trehalose-recycling ABC transporter	sugA sugar ABC transporter permease SugA	300	WP_005059670	1	sugA
464	UM190121T0085	GM002682	99.8	2.5e-271	VFG030538	CVF651	Trehalose-recycling ABC transporter	lpqY sugar ABC transporter, sugar-binding protein LpqY	474	WP_016342136	1	ibqY
465	UM190121T0085	GM002888	100	9.1e-44	VFG029676	CVF650	GPL locus	mbtH MbtH-like protein	76	WP_005095641	1	mbtH
466	UM190121T0085	GM002890	99.8	4.2e-249	VFG029646	CVF650	GPL locus	gtf2 glycosyltransferase	425	WP_005064771	1	gft2
467	UM190121T0085	GM003049	100	6.8e-106	VFG022890	CVF329	Sigma M	sigM alternative RNA polymerase sigma factor SigM	194	YP_001705660	1	sigM
468	UM190121T0085	GM003166	99.9	0	VFG031312	CVF668	Heme uptake	mmpL11 Putative membrane protein, MmpL	923	YP_001705252	1	mmpL11
469	UM190121T0085	GM003173	99.8	0	VFG031050	CVF655	Zn++ metallophrotease	zmp1 Probable zinc metalloprotease	660	YP_001705259	1	zmp1
470	UM190121T0085	GM003205	99.8	1.1e-296	VFG023106	CVF340	Mce5	mce5A putative Mce family protein	510	YP_001705291	1	mce5A_MAB_4568c
471	UM190121T0085	GM003441	99.8	2.4e-260	VFG026602	CVF315	Mycobactin	mbtC Erythronolide synthase, modules 1 and 2	441	WP_005099373	1	mbtC
472	UM190121T0085	GM003443	99.3	0	VFG026553	CVF315	Mycobactin	mbtE putative non-ribosomal peptide synthetase MbtE	1675	WP_016342474	1	mbtE
473	UM190121T0085	GM003444	99.5	0	VFG026531	CVF315	Mycobactin	mbtF non-ribosomal peptide synthetase MbtF	1509	WP_016342475	1	mbtF
474	UM190121T0085	GM003445	99.4	0	VFG026625	CVF315	Mycobactin	mbtB Phenyloxazoline synthase MbtB	1155	WP_005061165	1	mbtB
475	UM190121T0085	GM003461	99.7	0	VFG027911	CVF620	NuoG	nuoG NADH-quinone oxidoreductase subunit G	792	WP_005061212	1	nuoG
476	UM190121T0085	GM003484	99.8	0	VFG031167	CVF656	Proteasome-associated proteins	mpa ATPase	602	WP_005061265	1	mpa
477	UM190121T0085	GM003485	100	2.6e-87	VFG031606	CVF664	Sigma L	sigL Probable RNA polymerase sigma-70 factor, ECF subfamily	160	YP_001702898	1	sigL
478	UM190121T0085	GM003600	99.6	1.6e-125	VFG022680	CVF314	Iron-dependent regulator	ideR Iron-dependent repressor IdeR	228	YP_001703761	1	ideR
479	UM190121T0085	GM003691	100	4.3e-119	VFG022774	CVF315	Mycobactin	mbtK hypothetical protein	202	YP_001703856	1	mbtK
480	UM190121T0085	GM003805	99.4	0	VFG009161	CVF299	Accessory secretion factor	secA2 preprotein translocase subunit SecA	774	WP_005067995	1	secA
481	UM190121T0085	GM003929	100	6.3e-71	VFG023243	CVF298	ESX-1 (T7SS)	espR hypothetical protein	132	YP_001700869	1	espR
482	UM190121T0085	GM003989	100	2.2e-197	VFG022517	CVF291	Antigen 85 complex	fbpA antigen 85-A precursor	333	YP_001700930	1	fbpA
483	UM190121T0085	GM004016	99.8	0	VFG029777	CVF650	GPL locus	fadE5 Probable acyl-CoA dehydrogenase FadE	614	YP_001705161	1	fadE5
484	UM190121T0085	GM004050	99.3	4.1e-76	VFG022539	CVF294	Alpha-crystallin	hspX heat shock protein Hsp20	142	YP_001705126	1	hspX
485	UM190121T0085	GM004145	99.5	4.5e-248	VFG030895	CVF652	Cyp125	cyp125 Putative cytochrome P450	419	YP_001701365	1	cyp125
486	UM190121T0085	GM004146	99.7	9.9e-196	VFG030947	CVF653	FadE28	fadE28 Probable acyl-CoA dehydrogenase FadE	353	YP_001701366	1	fadE28
487	UM190121T0085	GM004147	99.7	3.9e-230	VFG030998	CVF654	FadE29	fadE29 Putative acyl-CoA dehydrogenase	387	YP_001701367	1	fadE29
488	UM190121T0085	GM004239	100	2.6e-173	VFG022625	CVF306	Purine synthesis	purC phosphoribosylaminoimidazole-succinocarboxamide synthase	297	YP_001701440	1	purC
489	UM190121T0085	GM004253	99.6	1.6e-298	VFG022912	CVF331	PhoP/R	phoR putative sensor histidine kinase PhoR	525	YP_001701426	1	phoR
490	UM190121T0085	GM004254	100	1.1e-137	VFG022905	CVF331	PhoP/R	phoP putative DNA-binding response regulator PhoP	247	YP_001701425	1	phoP
491	UM190121T0085	GM004346	100	3.2e-299	VFG028613	CVF635	ESX-3 (T7SS)	eccB3 type VII secretion protein EccB	521	WP_005058898	1	eccB3
492	UM190121T0085	GM004347	99.7	0	VFG023311	CVF635	ESX-3 (T7SS)	eccA3 hypothetical protein	620	YP_001702969	1	eccA3
493	UM190121T0085	GM004358	99.8	3.6e-259	VFG022751	CVF315	Mycobactin	mbtI salicylate synthase MbtI	453	YP_001702980	1	mbtI
494	UM190121T0085	GM004360	100	0	VFG022737	CVF315	Mycobactin	mbtA bifunctional salicyl-AMP ligase/salicyl-S-arcp synthetase	550	YP_001702982	1	mbtA
495	UM190121T0085	GM004362	99.5	4.1e-252	VFG026515	CVF315	Mycobactin	mbtG L-lysine 6-monooxygenase mbtG	429	WP_005099527	1	mbtG
496	UM190121T0085	GM004367	99.5	0	VFG026731	CVF316	ABC transporter	irtB iron import ATP-binding/permease protein IrtB	582	WP_005058854	1	irtB
497	UM190121T0085	GM004624	99.6	0	VFG029151	CVF315	Mycobactin	fadD33 ligase	549	WP_005059131	1	fadD33
498	UM190121T0085	GM004709	99.3	4.1e-76	VFG008112	CVF305	Pantothenate synthesis	panD aspartate 1-decarboxylase	140	WP_025982985	1	panD
499	UM190121T0085	GM004759	99.6	1.1e-263	VFG023383	CVF635	ESX-3 (T7SS)	mycP3 peptidase	461	YP_001702960	1	mycP3
500	UM190121T0085	GM004760	100	6.1e-254	VFG023375	CVF635	ESX-3 (T7SS)	eccD3 hypothetical protein	462	YP_001702961	1	eccD3
501	UM190121T0085	GM004761	99.3	9e-163	VFG023367	CVF635	ESX-3 (T7SS)	espG3 hypothetical protein	287	YP_001702962	1	eccG3
502	UM190121T0086	GM000065	99.8	0	VFG031064	CVF655	Zn++ metallophrotease	zmp1 metalloendopeptidase PepO	660	WP_005063725	1	zmp1
503	UM190121T0086	GM000097	99.2	7.9e-295	VFG023106	CVF340	Mce5	mce5A putative Mce family protein	510	YP_001705291	1	mce5A_MAB_4568c
504	UM190121T0086	GM000222	100	2e-75	VFG029394	CVF650	GPL locus	mmpS4 Putative membrane protein, MmpS family	138	YP_001704844	1	mmpS4
505	UM190121T0086	GM000229	100	6e-226	VFG017631	CVF297	Enhanced intracellular survival protein	eis hypothetical protein	393	WP_005062189	1	eis1
506	UM190121T0086	GM000253	100	1.4e-296	VFG023099	CVF339	Mce4	mce4F MCE-family protein	509	YP_001704875	1	mce4F
507	UM190121T0086	GM000254	100	1.1e-219	VFG023092	CVF339	Mce4	mce4E MCE-family protein LprN	388	YP_001704876	1	mce4E
508	UM190121T0086	GM000255	99.8	2.7e-270	VFG027767	CVF339	Mce4	mce4D virulence factor Mce family protein	464	WP_005071294	1	mce4D
509	UM190121T0086	GM000257	99.7	1.7e-192	VFG027721	CVF339	Mce4	mce4B Mce-family protein, Mce4B	344	WP_005071297	1	mce4B
510	UM190121T0086	GM000258	100	3.6e-226	VFG027698	CVF339	Mce4	mce4A virulence factor Mce family protein	399	WP_005062254	1	mce4A
511	UM190121T0086	GM000330	100	0	VFG008399	CVF295	Protein kinase G	pknG serine/threonine-protein kinase pknG	753	WP_005062412	1	pknG
512	UM190121T0086	GM000515	100	0	VFG009161	CVF299	Accessory secretion factor	secA2 preprotein translocase subunit SecA	774	WP_005067995	1	secA
513	UM190121T0086	GM000587	99.9	0	VFG026864	CVF321	Catalase-peroxidase	katG catalase/peroxidase HPI	738	WP_005058381	1	katG
514	UM190121T0086	GM000660	99.8	0	VFG027279	CVF334	DevR/S	devS two-component histidine kinase DevS	567	WP_005061473	1	devS
515	UM190121T0086	GM000661	100	2e-115	VFG027255	CVF334	DevR/S	devR/dosR transcriptional regulatory protein DevR	216	WP_005061475	1	devR
516	UM190121T0086	GM000768	99.1	1.3e-59	VFG031219	CVF668	Heme uptake	MASS_4011 hypothetical protein	114	WP_016343327	1	MAB_3999
517	UM190121T0086	GM000775	100	2.2e-156	VFG007814	CVF307	Proline synthesis	proC pyrroline-5-carboxylate reductase	295	WP_171505065	1	proC
518	UM190121T0086	GM000816	100	1.3e-124	VFG031738	CVF667	RegX3	regX3 Sensory transduction protein RegX3	228	YP_001704775	1	regX3
519	UM190121T0086	GM000862	100	2.6e-251	VFG017665	CVF302	Isocitrate lyase	icl isocitrate lyase	430	WP_005062139	1	icl
520	UM190121T0086	GM000865	99.6	1.1e-146	VFG029745	CVF650	GPL locus	gap gap protein	267	WP_005102325	1	gap
521	UM190121T0086	GM000881	100	7.8e-306	VFG027835	CVF340	Mce5	mce5A Mce family protein, Mce5A	522	WP_005063499	1	mce5A_MAB_1010c
522	UM190121T0086	GM000882	100	1.2e-198	VFG027838	CVF340	Mce5	mce5B Mce family protein, Mce5B	352	WP_005063500	1	mce5B
523	UM190121T0086	GM000883	100	1.2e-196	VFG027842	CVF340	Mce5	mce5C Mce family protein, Mce5C	348	WP_005063501	1	mce5C
524	UM190121T0086	GM000884	100	2e-210	VFG027846	CVF340	Mce5	mce5D Mce family protein, Mce5D	375	WP_005063502	1	mce5D
525	UM190121T0086	GM000885	99.5	3.3e-249	VFG027850	CVF340	Mce5	mce5E Mce family protein, Mce5E	436	WP_041927584	1	mce5E
526	UM190121T0086	GM000886	99.8	1.2e-237	VFG027854	CVF340	Mce5	mce5F Mce family protein, Mce5F	416	WP_005066062	1	mce5F
527	UM190121T0086	GM000932	100	9.6e-263	VFG027181	CVF332	PrrA/B	prrB sensor histidine kinase PrrB	439	WP_005092753	1	prrB
528	UM190121T0086	GM000948	99.8	0	VFG029835	CVF650	GPL locus	pks malonyl CoA-acyl carrier protein transacylase	3699	WP_016341938	1	pks
529	UM190121T0086	GM000950	100	0	VFG029919	CVF650	GPL locus	mmpL10 membrane protein mmpL10	1002	WP_005063588	1	mmpL10
530	UM190121T0086	GM000953	100	9e-115	VFG030049	CVF650	GPL locus	gap-like gap like protein	217	WP_005063592	1	gap-like protein
531	UM190121T0086	GM000973	100	5.4e-85	VFG008416	CVF296	19-kD protein	lpqH lipoprotein lpqH precursor	158	WP_005063619	1	ipqH
532	UM190121T0086	GM001185	99.7	1.3e-197	VFG008476	CVF291	Antigen 85 complex	fbpC antigen 85-B	331	WP_016342302	1	fbpC
533	UM190121T0086	GM001535	100	2.2e-144	VFG027009	CVF327	Sigma E	sigE alternative RNA polymerase sigma factor	256	WP_005059659	1	sigE
534	UM190121T0086	GM001545	99.6	1.6e-270	VFG030538	CVF651	Trehalose-recycling ABC transporter	lpqY sugar ABC transporter, sugar-binding protein LpqY	474	WP_016342136	1	ibqY
535	UM190121T0086	GM001546	99.7	4.8e-167	VFG030592	CVF651	Trehalose-recycling ABC transporter	sugA sugar ABC transporter permease SugA	300	WP_005059670	1	sugA
536	UM190121T0086	GM001547	99.6	6.2e-153	VFG030632	CVF651	Trehalose-recycling ABC transporter	sugB Probable sugar ABC transporter, permease protein SugB	277	YP_001702114	1	sugB
537	UM190121T0086	GM001548	100	3.9e-217	VFG030706	CVF651	Trehalose-recycling ABC transporter	sugC maltodextrin import ATP-binding protein MsmX	391	WP_005059672	1	sugC
538	UM190121T0086	GM001830	100	8.4e-261	VFG026602	CVF315	Mycobactin	mbtC Erythronolide synthase, modules 1 and 2	441	WP_005099373	1	mbtC
539	UM190121T0086	GM001832	99.6	0	VFG026553	CVF315	Mycobactin	mbtE putative non-ribosomal peptide synthetase MbtE	1675	WP_016342474	1	mbtE
540	UM190121T0086	GM001833	99.9	0	VFG026537	CVF315	Mycobactin	mbtF linear gramicidin synthase subunit C	1509	WP_005061162	1	mbtF
541	UM190121T0086	GM001834	100	0	VFG026625	CVF315	Mycobactin	mbtB Phenyloxazoline synthase MbtB	1155	WP_005061165	1	mbtB
542	UM190121T0086	GM001850	100	0	VFG027911	CVF620	NuoG	nuoG NADH-quinone oxidoreductase subunit G	792	WP_005061212	1	nuoG
543	UM190121T0086	GM001875	99.8	0	VFG031167	CVF656	Proteasome-associated proteins	mpa ATPase	602	WP_005061265	1	mpa
544	UM190121T0086	GM001876	100	2.6e-87	VFG031606	CVF664	Sigma L	sigL Probable RNA polymerase sigma-70 factor, ECF subfamily	160	YP_001702898	1	sigL
545	UM190121T0086	GM001939	99.1	5.1e-186	VFG028799	CVF635	ESX-3 (T7SS)	eccE3 ESX-3 secretion system protein EccE3	332	WP_016342525	1	eccE3
546	UM190121T0086	GM001941	100	3.6e-254	VFG028752	CVF635	ESX-3 (T7SS)	eccD3 type VII secretion integral membrane protein EccD	462	WP_005061422	1	eccD3
547	UM190121T0086	GM001942	100	1.8e-163	VFG028728	CVF635	ESX-3 (T7SS)	espG3 ESX-3 secretion-associated protein EspG3	287	WP_005067760	1	eccG3
548	UM190121T0086	GM002059	100	3e-283	VFG028954	CVF636	ESX-4 (T7SS)	eccB4 ESX-4 secretion system protein eccB4	493	WP_005055984	1	eccB4
549	UM190121T0086	GM002060	100	1.5e-279	VFG028932	CVF636	ESX-4 (T7SS)	mycP4 thermophilic serine proteinase	479	WP_005055986	1	mycP4
550	UM190121T0086	GM002061	100	1.6e-284	VFG023425	CVF636	ESX-4 (T7SS)	cccD4 hypothetical protein	511	YP_001704485	1	cccD4
551	UM190121T0086	GM002062	99.9	0	VFG023418	CVF636	ESX-4 (T7SS)	eccC4 putative FtsK/SpoIIIE family protein	1311	YP_001704484	1	EccC4
552	UM190121T0086	GM002105	100	9.1e-44	VFG029676	CVF650	GPL locus	mbtH MbtH-like protein	76	WP_005095641	1	mbtH
553	UM190121T0086	GM002107	100	2.9e-250	VFG029646	CVF650	GPL locus	gtf2 glycosyltransferase	425	WP_005064771	1	gft2
554	UM190121T0086	GM002296	99.6	1.6e-125	VFG026467	CVF314	Iron-dependent regulator	ideR iron-dependent repressor and activator IdeR	228	WP_005057208	1	ideR
555	UM190121T0086	GM002427	99.6	2.6e-292	VFG008055	CVF304	Phospholipases C	plcC non-hemolytic phospholipase C	479	WP_016341744	1	plcC
556	UM190121T0086	GM002484	99.8	1.6e-248	VFG030895	CVF652	Cyp125	cyp125 Putative cytochrome P450	419	YP_001701365	1	cyp125
557	UM190121T0086	GM002485	100	7.6e-196	VFG030960	CVF653	FadE28	fadE28 acyl-CoA dehydrogenase FadE	353	WP_005064822	1	fadE28
558	UM190121T0086	GM002486	100	1.8e-230	VFG030998	CVF654	FadE29	fadE29 Putative acyl-CoA dehydrogenase	387	YP_001701367	1	fadE29
559	UM190121T0086	GM002500	100	1.6e-215	VFG028282	CVF298	ESX-1 (T7SS)	espI ESX-1 secretion-associated protein EspI	327	WP_079462708	1	espI
560	UM190121T0086	GM002580	99.9	0	VFG027302	CVF335	(p)ppGpp synthesis and hydrolysis	relA GTP pyrophosphokinase	788	WP_005057565	1	relA
561	UM190121T0086	GM002786	99.3	7e-76	VFG008112	CVF305	Pantothenate synthesis	panD aspartate 1-decarboxylase	140	WP_025982985	1	panD
562	UM190121T0086	GM002787	100	9e-177	VFG008088	CVF305	Pantothenate synthesis	panC pantoate--beta-alanine ligase	310	WP_005065022	1	panC
563	UM190121T0086	GM002961	99.7	4.1e-205	VFG026353	CVF308	Tryptophan synthesis	trpD anthranilate phosphoribosyltransferase	361	WP_005060830	1	trpD
564	UM190121T0086	GM002999	100	1.8e-288	VFG026415	CVF311	Glutamine synthesis	glnA1 glutamine synthetase, type I	478	WP_005060729	1	glnA1
565	UM190121T0086	GM003020	100	2.5e-221	VFG029172	CVF315	Mycobactin	fadE14 acyl-CoA dehydrogenase YngJ	379	WP_005060526	1	fadE14
566	UM190121T0086	GM003093	100	5.7e-90	VFG031539	CVF661	Tyrosine phosphatase	ptpA putative low molecular weight protein-tyrosine-phosphatase	162	WP_005060635	1	ptpA
567	UM190121T0086	GM003135	100	6.8e-106	VFG027059	CVF329	Sigma M	sigM alternative RNA polymerase sigma factor SigM	194	WP_005064565	1	sigM
568	UM190121T0086	GM003255	100	2.9e-197	VFG008435	CVF291	Antigen 85 complex	fbpA antigen 85-A	333	WP_005062965	1	fbpA
569	UM190121T0086	GM003425	100	6.2e-133	VFG026443	CVF313	Magnesium transport	mgtC mg2+ transport protein	240	WP_005056278	1	mgtC
570	UM190121T0086	GM003831	100	3.4e-173	VFG007789	CVF306	Purine synthesis	purC phosphoribosylaminoimidazole-succinocarboxamide synthase	297	WP_005064149	1	purC
571	UM190121T0086	GM003846	100	1.1e-137	VFG022905	CVF331	PhoP/R	phoP putative DNA-binding response regulator PhoP	247	YP_001701425	1	phoP
572	UM190121T0086	GM003899	99.3	2.4e-76	VFG022539	CVF294	Alpha-crystallin	hspX heat shock protein Hsp20	142	YP_001705126	1	hspX
573	UM190121T0086	GM003904	99.5	1.4e-111	VFG022829	CVF322	AhpC	ahpC putative alkylhydroperoxidase C	195	YP_001705132	1	aphC
574	UM190121T0086	GM003933	100	0	VFG029791	CVF650	GPL locus	fadE5 acyl-CoA dehydrogenase FadE	611	WP_005063997	1	fadE5
575	UM190121T0086	GM003970	99.5	6.5e-112	VFG022648	CVF309	Leucine synthesis	leuD isopropylmalate isomerase small subunit	199	YP_001704023	1	leuD
576	UM190121T0086	GM004075	100	6.3e-71	VFG023243	CVF298	ESX-1 (T7SS)	espR hypothetical protein	132	YP_001700869	1	espR
577	UM190121T0086	GM004077	99.5	1.2e-121	VFG022845	CVF324	Iron-cofactored SOD	sodA superoxide dismutase Mn	207	YP_001700872	1	sodA
578	UM190121T0086	GM004125	99.2	6.7e-294	VFG027858	CVF341	Mce6	mce6A MCE-family protein Mce6A	509	WP_016342349	1	mce6A
579	UM190121T0086	GM004126	99.7	5.4e-202	VFG023126	CVF341	Mce6	mce6B putative Mce family protein	355	YP_001702435	1	mce6B
580	UM190121T0086	GM004127	99.4	2.8e-187	VFG027862	CVF341	Mce6	mce6C MCE-family protein Mce6C	338	WP_025982897	1	mce6C
581	UM190121T0086	GM004130	99.2	7.7e-229	VFG027868	CVF341	Mce6	mce6F MCE-family protein Mce6F	399	WP_016342354	1	mce6F
582	UM190121T0086	GM004324	99.8	0	VFG029151	CVF315	Mycobactin	fadD33 ligase	549	WP_005059131	1	fadD33
583	UM190121T0086	GM004563	100	8.2e-253	VFG026515	CVF315	Mycobactin	mbtG L-lysine 6-monooxygenase mbtG	429	WP_005099527	1	mbtG
584	UM190121T0086	GM004565	100	0	VFG026646	CVF315	Mycobactin	mbtA 2,3-dihydroxybenzoate-AMP ligase	550	WP_005058867	1	mbtA
585	UM190121T0086	GM004567	99.8	4.4e-257	VFG026692	CVF315	Mycobactin	mbtI Isochorismate synthase/isochorismate-pyruvate lyase mbtI	450	WP_005058871	1	mbtI
586	UM190121T0086	GM004579	99.7	0	VFG028589	CVF635	ESX-3 (T7SS)	eccA3 type VII secretion AAA-ATPase EccA	604	WP_198528229	1	eccA3
587	UM190121T0086	GM004580	100	3.2e-299	VFG028613	CVF635	ESX-3 (T7SS)	eccB3 type VII secretion protein EccB	521	WP_005058898	1	eccB3
588	UM190121T0086	GM004582	100	1.1e-49	VFG028660	CVF635	ESX-3 (T7SS)	PE5 PE family protein	102	WP_005058902	1	PE5
589	UM190121T0086	GM004724	100	7.9e-150	VFG029668	CVF650	GPL locus	fmt Phthiotriol/phenolphthiotriol dimycocerosates methyltransferase	259	WP_005062147	1	fmt
590	UM190121T0086	GM004725	100	1.3e-242	VFG029651	CVF650	GPL locus	gtf2 glycosyltransferase	417	WP_005062148	1	gtfB
591	UM190121T0086	GM004726	99.6	3.5e-153	VFG029620	CVF650	GPL locus	rmt3 Methyltransferase MtfD	262	YP_001704832	1	rmt3
592	UM190121T0086	GM004727	99.7	2.7e-215	VFG029616	CVF650	GPL locus	atf Nodulation protein 10	374	WP_005062155	1	atf
593	UM190121T0086	GM004728	100	2.7e-248	VFG029592	CVF650	GPL locus	gtf1 glycosyltransferase	422	WP_005062156	1	gtfA
594	UM190121T0086	GM004732	99.7	7.6e-204	VFG029554	CVF650	GPL locus	rmlB NAD-dependent epimerase/dehydratase	353	WP_005062162	1	rmlB
595	UM190121T0086	GM004733	100	1.2e-259	VFG029541	CVF650	GPL locus	gtf3 putative glycosyltransferase GtfA	419	WP_005101662	1	gtf3
596	UM190121T0086	GM004735	99.7	2.4e-163	VFG029498	CVF650	GPL locus	rmlA Glucose-1-phosphate thymidylyltransferase	288	YP_001704840	1	rmlA
597	UM190121T0086	GM004736	100	2.3e-59	VFG029479	CVF650	GPL locus	MASS_4113 hypothetical protein	112	WP_005062169	1	MAB_4114
598	UM190121T0086	GM004737	100	0	VFG029465	CVF650	GPL locus	mmpL4b putative membrane protein MmpL	983	WP_005119016	1	mmpL4b
599	UM190121T0086	GM004756	100	0	VFG026731	CVF316	ABC transporter	irtB iron import ATP-binding/permease protein IrtB	582	WP_005058854	1	irtB
600	UM190121T0087	GM000082	99.8	4.8e-278	VFG022816	CVF320	Nitrate/nitrite transporter	narK2 integral membrane nitrite extrusion protein NarK3	481	YP_001704253	1	narK2
601	UM190121T0087	GM000103	100	1.5e-131	VFG022883	CVF328	Sigma H	sigH RNA polymerase sigma-E factor	235	YP_001704273	1	sigH
602	UM190121T0087	GM000152	100	6.2e-133	VFG022673	CVF313	Magnesium transport	mgtC Mg2+ transport P-type ATPase C MgtC	240	YP_001704322	1	mgtC
603	UM190121T0087	GM000314	99.9	0	VFG023418	CVF636	ESX-4 (T7SS)	eccC4 putative FtsK/SpoIIIE family protein	1311	YP_001704484	1	EccC4
604	UM190121T0087	GM000315	99.8	4.8e-284	VFG023425	CVF636	ESX-4 (T7SS)	cccD4 hypothetical protein	511	YP_001704485	1	cccD4
605	UM190121T0087	GM000316	100	1.1e-279	VFG023432	CVF636	ESX-4 (T7SS)	mycP4 putative protease	479	YP_001704486	1	mycP4
606	UM190121T0087	GM000317	100	5.1e-283	VFG023439	CVF636	ESX-4 (T7SS)	eccB4 hypothetical protein	493	YP_001704487	1	PE5
607	UM190121T0087	GM000446	99.6	0	VFG022958	CVF334	DevR/S	devS histidine kinase response regulator	567	YP_001704618	1	devS
608	UM190121T0087	GM000447	100	2.6e-115	VFG022951	CVF334	DevR/S	devR/dosR LuxR family transcriptional regulator	216	YP_001704619	1	devR
609	UM190121T0087	GM000622	100	8.7e-61	VFG031206	CVF668	Heme uptake	MAB_3999 hypothetical protein	114	YP_001704727	1	MAB_3999
610	UM190121T0087	GM000629	100	1.3e-156	VFG022633	CVF307	Proline synthesis	proC pyrroline-5-carboxylate reductase	299	YP_001704733	1	proC
611	UM190121T0087	GM000647	100	5.3e-51	VFG023359	CVF635	ESX-3 (T7SS)	esxH ESAT-6-like protein esxH	96	YP_001702963	1	esxH
612	UM190121T0087	GM000648	100	1.1e-163	VFG023367	CVF635	ESX-3 (T7SS)	espG3 hypothetical protein	287	YP_001702962	1	eccG3
613	UM190121T0087	GM000649	100	6.1e-254	VFG023375	CVF635	ESX-3 (T7SS)	eccD3 hypothetical protein	462	YP_001702961	1	eccD3
614	UM190121T0087	GM000650	99.8	1.7e-264	VFG023383	CVF635	ESX-3 (T7SS)	mycP3 peptidase	461	YP_001702960	1	mycP3
615	UM190121T0087	GM000651	99.1	1.9e-177	VFG023391	CVF635	ESX-3 (T7SS)	eccE3 hypothetical protein	317	YP_001702959	1	eccE3
616	UM190121T0087	GM000713	100	2.6e-87	VFG031606	CVF664	Sigma L	sigL Probable RNA polymerase sigma-70 factor, ECF subfamily	160	YP_001702898	1	sigL
617	UM190121T0087	GM000714	99.7	0	VFG031167	CVF656	Proteasome-associated proteins	mpa ATPase	602	WP_005061265	1	mpa
618	UM190121T0087	GM000737	99.9	0	VFG022853	CVF620	NuoG	nuoG NADH dehydrogenase subunit G	792	YP_001702875	1	nuoG
619	UM190121T0087	GM000753	99.1	0	VFG026625	CVF315	Mycobactin	mbtB Phenyloxazoline synthase MbtB	1155	WP_005061165	1	mbtB
620	UM190121T0087	GM000754	99.3	0	VFG022702	CVF315	Mycobactin	mbtF putative peptide synthetase MbtF	1509	YP_001702858	1	mbtF
621	UM190121T0087	GM000755	99.7	0	VFG022709	CVF315	Mycobactin	mbtE putative peptide synthetase MbtE	1675	YP_001702857	1	mbtE
622	UM190121T0087	GM000757	100	6.4e-261	VFG022723	CVF315	Mycobactin	mbtC putative polyketide synthase MbtC	441	YP_001702855	1	mbtC
623	UM190121T0087	GM000758	99.3	0	VFG022716	CVF315	Mycobactin	mbtD putative polyketide synthase MbtD	1010	YP_001702854	1	mbtD
624	UM190121T0087	GM000794	100	6e-212	VFG030304	CVF649	MymA operon	adhD alcohol dehydrogenase	368	WP_011560572	1	adhD
625	UM190121T0087	GM000908	99.7	1.4e-202	VFG022641	CVF308	Tryptophan synthesis	trpD anthranilate phosphoribosyltransferase	357	YP_001702706	1	trpD
626	UM190121T0087	GM000945	100	1.8e-288	VFG022664	CVF311	Glutamine synthesis	glnA1 glutamine synthetase, type I GlnA1	478	YP_001702670	1	glnA1
627	UM190121T0087	GM000979	99.4	2.8e-89	VFG031526	CVF661	Tyrosine phosphatase	ptpA Putative low molecular weight protein tyrosine phosphatase	162	YP_001702637	1	ptpA
628	UM190121T0087	GM001025	99.7	9.5e-221	VFG029172	CVF315	Mycobactin	fadE14 acyl-CoA dehydrogenase YngJ	379	WP_005060526	1	fadE14
629	UM190121T0087	GM001066	100	1e-211	VFG023132	CVF341	Mce6	mce6E putative Mce family protein	376	YP_001702438	1	mce6E
630	UM190121T0087	GM001067	99.2	7.6e-207	VFG023130	CVF341	Mce6	mce6D putative Mce family protein	369	YP_001702437	1	mce6D
631	UM190121T0087	GM001069	99.7	2.4e-202	VFG023126	CVF341	Mce6	mce6B putative Mce family protein	355	YP_001702435	1	mce6B
632	UM190121T0087	GM001190	99.1	8.4e-197	VFG008476	CVF291	Antigen 85 complex	fbpC antigen 85-B	331	WP_016342302	1	fbpC
633	UM190121T0087	GM001227	99.6	1.2e-156	VFG022495	CVF289	Sulfolipid-1 biosynthesis and transport	stf0 hypothetical protein	267	YP_001702285	1	stf0
634	UM190121T0087	GM001397	100	3.9e-217	VFG030706	CVF651	Trehalose-recycling ABC transporter	sugC maltodextrin import ATP-binding protein MsmX	391	WP_005059672	1	sugC
635	UM190121T0087	GM001398	99.6	6.2e-153	VFG030632	CVF651	Trehalose-recycling ABC transporter	sugB Probable sugar ABC transporter, permease protein SugB	277	YP_001702114	1	sugB
636	UM190121T0087	GM001400	99.4	2.1e-270	VFG030538	CVF651	Trehalose-recycling ABC transporter	lpqY sugar ABC transporter, sugar-binding protein LpqY	474	WP_016342136	1	ibqY
637	UM190121T0087	GM001410	100	1.7e-144	VFG022875	CVF327	Sigma E	sigE alternative RNA polymerase sigma factor	256	YP_001702102	1	sigE
638	UM190121T0087	GM001630	99.3	0	VFG029151	CVF315	Mycobactin	fadD33 ligase	549	WP_005059131	1	fadD33
639	UM190121T0087	GM001634	100	1.1e-49	VFG023343	CVF635	ESX-3 (T7SS)	PE5 PE family protein	102	YP_001702966	1	PE5
640	UM190121T0087	GM001636	99.8	5.4e-299	VFG023327	CVF635	ESX-3 (T7SS)	eccB3 hypothetical protein	521	YP_001702968	1	eccB3
641	UM190121T0087	GM001637	99.8	0	VFG023311	CVF635	ESX-3 (T7SS)	eccA3 hypothetical protein	620	YP_001702969	1	eccA3
642	UM190121T0087	GM001648	99.8	3.6e-259	VFG022751	CVF315	Mycobactin	mbtI salicylate synthase MbtI	453	YP_001702980	1	mbtI
643	UM190121T0087	GM001650	100	0	VFG022737	CVF315	Mycobactin	mbtA bifunctional salicyl-AMP ligase/salicyl-S-arcp synthetase	550	YP_001702982	1	mbtA
644	UM190121T0087	GM001652	99.3	1.2e-251	VFG026515	CVF315	Mycobactin	mbtG L-lysine 6-monooxygenase mbtG	429	WP_005099527	1	mbtG
645	UM190121T0087	GM001664	99.8	0	VFG022788	CVF316	ABC transporter	irtB ABC transporter ATP-binding protein	582	YP_001702996	1	irtB
646	UM190121T0087	GM001665	100	0	VFG022781	CVF316	ABC transporter	irtA ABC transporter ATP-binding protein	862	YP_001702997	1	irtA
647	UM190121T0087	GM001793	99.6	0	VFG023546	CVF299	Accessory secretion factor	secA2 preprotein translocase subunit SecA	772	YP_001703132	1	secA
648	UM190121T0087	GM001866	99.7	0	VFG022823	CVF321	Catalase-peroxidase	katG catalase/peroxidase KatG	738	YP_001703205	1	katG
649	UM190121T0087	GM002142	100	1.1e-76	VFG022539	CVF294	Alpha-crystallin	hspX heat shock protein Hsp20	142	YP_001705126	1	hspX
650	UM190121T0087	GM002147	99.5	1.4e-111	VFG022829	CVF322	AhpC	ahpC putative alkylhydroperoxidase C	195	YP_001705132	1	aphC
651	UM190121T0087	GM002177	100	0	VFG029791	CVF650	GPL locus	fadE5 acyl-CoA dehydrogenase FadE	611	WP_005063997	1	fadE5
652	UM190121T0087	GM002263	99.9	0	VFG031312	CVF668	Heme uptake	mmpL11 Putative membrane protein, MmpL	923	YP_001705252	1	mmpL11
653	UM190121T0087	GM002270	99.8	0	VFG031050	CVF655	Zn++ metallophrotease	zmp1 Probable zinc metalloprotease	660	YP_001705259	1	zmp1
654	UM190121T0087	GM002302	99.8	4.9e-297	VFG023106	CVF340	Mce5	mce5A putative Mce family protein	510	YP_001705291	1	mce5A_MAB_4568c
655	UM190121T0087	GM002439	99.3	5.3e-76	VFG022617	CVF305	Pantothenate synthesis	panD aspartate 1-decarboxylase precursor	141	YP_001701295	1	panD
656	UM190121T0087	GM002440	100	6.9e-177	VFG022609	CVF305	Pantothenate synthesis	panC pantoate--beta-alanine ligase	310	YP_001701294	1	panC
657	UM190121T0087	GM002749	100	2.2e-197	VFG022517	CVF291	Antigen 85 complex	fbpA antigen 85-A precursor	333	YP_001700930	1	fbpA
658	UM190121T0087	GM002899	99.9	0	VFG022965	CVF335	(p)ppGpp synthesis and hydrolysis	relA GTP pyrophosphokinase	788	YP_001703609	1	relA
659	UM190121T0087	GM003166	100	1.3e-124	VFG031738	CVF667	RegX3	regX3 Sensory transduction protein RegX3	228	YP_001704775	1	regX3
660	UM190121T0087	GM003213	100	3.5e-251	VFG022581	CVF302	Isocitrate lyase	icl isocitrate lyase AceA	430	YP_001704822	1	icl
661	UM190121T0087	GM003216	100	3.8e-147	VFG029738	CVF650	GPL locus	gap hypothetical protein	267	YP_001704824	1	gap
662	UM190121T0087	GM003217	99.9	0	VFG029724	CVF650	GPL locus	mps2 Probable peptide synthetase NRP	2581	YP_001704825	1	mps2
663	UM190121T0087	GM003223	100	3.7e-242	VFG029636	CVF650	GPL locus	gtf2 Putative glycosyltransferase GtfB	417	YP_001704831	1	gtfB
664	UM190121T0087	GM003224	99.6	3.5e-153	VFG029620	CVF650	GPL locus	rmt3 Methyltransferase MtfD	262	YP_001704832	1	rmt3
665	UM190121T0087	GM003225	100	1.9e-213	VFG029609	CVF650	GPL locus	atf Acetyltransferase	374	YP_001704833	1	atf
666	UM190121T0087	GM003226	100	6e-248	VFG029578	CVF650	GPL locus	gtf1 Glycosyltransferase GtfA	422	YP_001704834	1	gtfA
667	UM190121T0087	GM003228	100	1.4e-134	VFG029559	CVF650	GPL locus	rmt2 Putative methyltransferase	230	YP_001704836	1	rmt2
668	UM190121T0087	GM003230	99.7	1.7e-203	VFG029548	CVF650	GPL locus	rmlB Putative epimerase/dehydratase	353	YP_001704838	1	rmlB
669	UM190121T0087	GM003231	100	1.6e-259	VFG029538	CVF650	GPL locus	gtf3 Putative glycosyltransferase GtfA	440	YP_001704839	1	gtf3
670	UM190121T0087	GM003232	99.7	2.4e-163	VFG029498	CVF650	GPL locus	rmlA Glucose-1-phosphate thymidylyltransferase	288	YP_001704840	1	rmlA
671	UM190121T0087	GM003233	100	2.1e-59	VFG029473	CVF650	GPL locus	MAB_4114 hypothetical protein	112	YP_001704841	1	MAB_4114
672	UM190121T0087	GM003234	99.9	0	VFG029458	CVF650	GPL locus	mmpL4b Putative membrane protein, MmpL	987	YP_001704842	1	mmpL4b
673	UM190121T0087	GM003235	99.9	0	VFG029435	CVF650	GPL locus	mmpL4a Putative membrane protein, MmpL	959	YP_001704843	1	mmpL4a
674	UM190121T0087	GM003236	100	2e-75	VFG029394	CVF650	GPL locus	mmpS4 Putative membrane protein, MmpS family	138	YP_001704844	1	mmpS4
675	UM190121T0087	GM003268	99.8	5.4e-296	VFG023099	CVF339	Mce4	mce4F MCE-family protein	509	YP_001704875	1	mce4F
676	UM190121T0087	GM003269	100	1.1e-219	VFG023092	CVF339	Mce4	mce4E MCE-family protein LprN	388	YP_001704876	1	mce4E
677	UM190121T0087	GM003270	99.8	2.7e-270	VFG027767	CVF339	Mce4	mce4D virulence factor Mce family protein	464	WP_005071294	1	mce4D
678	UM190121T0087	GM003272	100	4.5e-193	VFG023071	CVF339	Mce4	mce4B MCE-family protein	344	YP_001704879	1	mce4B
679	UM190121T0087	GM003273	99.7	6.1e-226	VFG023064	CVF339	Mce4	mce4A MCE-family protein	399	YP_001704880	1	mce4A
680	UM190121T0087	GM003345	99.9	0	VFG022545	CVF295	Protein kinase G	pknG serine/threonine-protein kinase	753	YP_001704951	1	pknG
681	UM190121T0087	GM003498	99.4	2.7e-84	VFG022553	CVF296	19-kD protein	lpqH lipoprotein lpqH precursor	158	YP_001701633	1	ipqH
682	UM190121T0087	GM003515	100	1.5e-114	VFG030047	CVF650	GPL locus	gap-like hypothetical protein	217	YP_001701680	1	gap-like protein
683	UM190121T0087	GM003516	99.8	0	VFG029951	CVF650	GPL locus	fad23 Putative fatty-acid--CoA ligase FadD	572	YP_001701681	1	fad23
684	UM190121T0087	GM003518	100	0	VFG029903	CVF650	GPL locus	mmpL10 Putative membrane protein, MmpL family	1002	YP_001701683	1	mmpL10
685	UM190121T0087	GM003520	99.6	0	VFG029828	CVF650	GPL locus	pks Probable polyketide synthase	3697	YP_001701685	1	pks
686	UM190121T0087	GM003536	100	1.4e-261	VFG022927	CVF332	PrrA/B	prrB sensor histidine kinase PrrB	470	YP_001701701	1	prrB
687	UM190121T0087	GM003694	99.6	1.6e-125	VFG022680	CVF314	Iron-dependent regulator	ideR Iron-dependent repressor IdeR	228	YP_001703761	1	ideR
688	UM190121T0087	GM003789	100	4.3e-119	VFG022774	CVF315	Mycobactin	mbtK hypothetical protein	202	YP_001703856	1	mbtK
689	UM190121T0087	GM003962	99.5	6.5e-112	VFG022648	CVF309	Leucine synthesis	leuD isopropylmalate isomerase small subunit	199	YP_001704023	1	leuD
690	UM190121T0087	GM004083	99.8	1.6e-248	VFG030895	CVF652	Cyp125	cyp125 Putative cytochrome P450	419	YP_001701365	1	cyp125
691	UM190121T0087	GM004084	99.7	1.3e-195	VFG030947	CVF653	FadE28	fadE28 Probable acyl-CoA dehydrogenase FadE	353	YP_001701366	1	fadE28
692	UM190121T0087	GM004085	100	1.8e-230	VFG030998	CVF654	FadE29	fadE29 Putative acyl-CoA dehydrogenase	387	YP_001701367	1	fadE29
693	UM190121T0087	GM004179	100	6.8e-106	VFG022890	CVF329	Sigma M	sigM alternative RNA polymerase sigma factor SigM	194	YP_001705660	1	sigM
694	UM190121T0087	GM004591	100	2.6e-173	VFG022625	CVF306	Purine synthesis	purC phosphoribosylaminoimidazole-succinocarboxamide synthase	297	YP_001701440	1	purC
695	UM190121T0087	GM004605	99.8	1.9e-299	VFG022912	CVF331	PhoP/R	phoR putative sensor histidine kinase PhoR	525	YP_001701426	1	phoR
696	UM190121T0087	GM004606	100	1.1e-137	VFG022905	CVF331	PhoP/R	phoP putative DNA-binding response regulator PhoP	247	YP_001701425	1	phoP
697	UM190121T0087	GM004613	100	5.3e-51	VFG023359	CVF635	ESX-3 (T7SS)	esxH ESAT-6-like protein esxH	96	YP_001702963	1	esxH
698	UM190121T0087	GM004679	99.5	1.2e-121	VFG022845	CVF324	Iron-cofactored SOD	sodA superoxide dismutase Mn	207	YP_001700872	1	sodA
699	UM190121T0087	GM004681	100	6.3e-71	VFG023243	CVF298	ESX-1 (T7SS)	espR hypothetical protein	132	YP_001700869	1	espR
700	UM190121T0088	GM000174	99.9	0	VFG022965	CVF335	(p)ppGpp synthesis and hydrolysis	relA GTP pyrophosphokinase	788	YP_001703609	1	relA
701	UM190121T0088	GM000350	99.1	1.3e-124	VFG026467	CVF314	Iron-dependent regulator	ideR iron-dependent repressor and activator IdeR	228	WP_005057208	1	ideR
702	UM190121T0088	GM000448	100	7.3e-119	VFG029190	CVF315	Mycobactin	mbtK lysine N-acyltransferase mbtK	202	WP_005100771	1	mbtK
703	UM190121T0088	GM000644	100	0	VFG008393	CVF295	Protein kinase G	pknG putative serine/threonine-protein kinase pknG	753	WP_016343449	1	pknG
704	UM190121T0088	GM000716	100	3.6e-226	VFG027698	CVF339	Mce4	mce4A virulence factor Mce family protein	399	WP_005062254	1	mce4A
705	UM190121T0088	GM000717	100	2.6e-193	VFG027721	CVF339	Mce4	mce4B Mce-family protein, Mce4B	344	WP_005071297	1	mce4B
706	UM190121T0088	GM000718	100	2.6e-196	VFG027743	CVF339	Mce4	mce4C Mce-family protein, Mce4C	352	WP_005071295	1	mce4C
707	UM190121T0088	GM000719	99.8	4.2e-271	VFG027767	CVF339	Mce4	mce4D virulence factor Mce family protein	464	WP_005071294	1	mce4D
708	UM190121T0088	GM000720	99.5	2.7e-218	VFG027789	CVF339	Mce4	mce4E virulence factor Mce family protein	388	WP_016343382	1	mce4E
709	UM190121T0088	GM000721	99.8	8.4e-297	VFG027812	CVF339	Mce4	mce4F Mce-family protein, Mce4F	509	WP_016343381	1	mce4F
710	UM190121T0088	GM000745	99.5	2.3e-225	VFG017625	CVF297	Enhanced intracellular survival protein	eis enhanced intracellular survival protein Eis1	393	WP_016343374	1	eis1
711	UM190121T0088	GM000752	100	2e-75	VFG029394	CVF650	GPL locus	mmpS4 Putative membrane protein, MmpS family	138	YP_001704844	1	mmpS4
712	UM190121T0088	GM000755	99.9	0	VFG029465	CVF650	GPL locus	mmpL4b putative membrane protein MmpL	983	WP_005119016	1	mmpL4b
713	UM190121T0088	GM000756	100	2.1e-59	VFG029479	CVF650	GPL locus	MASS_4113 hypothetical protein	112	WP_005062169	1	MAB_4114
714	UM190121T0088	GM000757	99.7	2.4e-163	VFG029498	CVF650	GPL locus	rmlA Glucose-1-phosphate thymidylyltransferase	288	YP_001704840	1	rmlA
715	UM190121T0088	GM000759	100	1.2e-259	VFG029541	CVF650	GPL locus	gtf3 putative glycosyltransferase GtfA	419	WP_005101662	1	gtf3
716	UM190121T0088	GM000760	99.7	7.6e-204	VFG029554	CVF650	GPL locus	rmlB NAD-dependent epimerase/dehydratase	353	WP_005062162	1	rmlB
717	UM190121T0088	GM000764	99.5	2.5e-246	VFG029592	CVF650	GPL locus	gtf1 glycosyltransferase	422	WP_005062156	1	gtfA
718	UM190121T0088	GM000765	99.5	3.5e-215	VFG029616	CVF650	GPL locus	atf Nodulation protein 10	374	WP_005062155	1	atf
719	UM190121T0088	GM000766	99.6	3.5e-153	VFG029620	CVF650	GPL locus	rmt3 Methyltransferase MtfD	262	YP_001704832	1	rmt3
720	UM190121T0088	GM000767	99.5	5.4e-241	VFG029651	CVF650	GPL locus	gtf2 glycosyltransferase	417	WP_005062148	1	gtfB
721	UM190121T0088	GM000768	100	7.9e-150	VFG029668	CVF650	GPL locus	fmt Phthiotriol/phenolphthiotriol dimycocerosates methyltransferase	259	WP_005062147	1	fmt
722	UM190121T0088	GM000774	99.6	2.4e-146	VFG029745	CVF650	GPL locus	gap gap protein	267	WP_005102325	1	gap
723	UM190121T0088	GM000777	100	2.6e-251	VFG017665	CVF302	Isocitrate lyase	icl isocitrate lyase	430	WP_005062139	1	icl
724	UM190121T0088	GM000824	100	1.3e-124	VFG031738	CVF667	RegX3	regX3 Sensory transduction protein RegX3	228	YP_001704775	1	regX3
725	UM190121T0088	GM000865	100	2.2e-156	VFG007814	CVF307	Proline synthesis	proC pyrroline-5-carboxylate reductase	295	WP_171505065	1	proC
726	UM190121T0088	GM000872	100	4.3e-60	VFG031219	CVF668	Heme uptake	MASS_4011 hypothetical protein	114	WP_016343327	1	MAB_3999
727	UM190121T0088	GM000935	100	2e-115	VFG027255	CVF334	DevR/S	devR/dosR transcriptional regulatory protein DevR	216	WP_005061475	1	devR
728	UM190121T0088	GM000936	99.8	0	VFG027279	CVF334	DevR/S	devS two-component histidine kinase DevS	567	WP_005061473	1	devS
729	UM190121T0088	GM001069	99.8	6.7e-283	VFG028954	CVF636	ESX-4 (T7SS)	eccB4 ESX-4 secretion system protein eccB4	493	WP_005055984	1	eccB4
730	UM190121T0088	GM001070	100	1.5e-279	VFG028932	CVF636	ESX-4 (T7SS)	mycP4 thermophilic serine proteinase	479	WP_005055986	1	mycP4
731	UM190121T0088	GM001071	100	1.6e-284	VFG023425	CVF636	ESX-4 (T7SS)	cccD4 hypothetical protein	511	YP_001704485	1	cccD4
732	UM190121T0088	GM001072	99.9	0	VFG023418	CVF636	ESX-4 (T7SS)	eccC4 putative FtsK/SpoIIIE family protein	1311	YP_001704484	1	EccC4
733	UM190121T0088	GM001237	100	6.2e-133	VFG022673	CVF313	Magnesium transport	mgtC Mg2+ transport P-type ATPase C MgtC	240	YP_001704322	1	mgtC
734	UM190121T0088	GM001622	99.7	1.3e-197	VFG008476	CVF291	Antigen 85 complex	fbpC antigen 85-B	331	WP_016342302	1	fbpC
735	UM190121T0088	GM001659	99.3	1.2e-156	VFG008653	CVF289	Sulfolipid-1 biosynthesis and transport	stf0 putative sulfotransferase	267	WP_016342286	1	stf0
736	UM190121T0088	GM001826	100	0	VFG031326	CVF668	Heme uptake	mmpL11 putative membrane protein, MmpL	923	WP_005071642	1	mmpL11
737	UM190121T0088	GM001833	99.7	0	VFG031064	CVF655	Zn++ metallophrotease	zmp1 metalloendopeptidase PepO	660	WP_005063725	1	zmp1
738	UM190121T0088	GM001865	99.2	7.9e-295	VFG023106	CVF340	Mce5	mce5A putative Mce family protein	510	YP_001705291	1	mce5A_MAB_4568c
739	UM190121T0088	GM002024	100	2.6e-87	VFG031606	CVF664	Sigma L	sigL Probable RNA polymerase sigma-70 factor, ECF subfamily	160	YP_001702898	1	sigL
740	UM190121T0088	GM002025	99.8	0	VFG031167	CVF656	Proteasome-associated proteins	mpa ATPase	602	WP_005061265	1	mpa
741	UM190121T0088	GM002050	100	0	VFG027911	CVF620	NuoG	nuoG NADH-quinone oxidoreductase subunit G	792	WP_005061212	1	nuoG
742	UM190121T0088	GM002066	99.5	0	VFG026625	CVF315	Mycobactin	mbtB Phenyloxazoline synthase MbtB	1155	WP_005061165	1	mbtB
743	UM190121T0088	GM002067	99.8	0	VFG026537	CVF315	Mycobactin	mbtF linear gramicidin synthase subunit C	1509	WP_005061162	1	mbtF
744	UM190121T0088	GM002068	99.6	0	VFG026553	CVF315	Mycobactin	mbtE putative non-ribosomal peptide synthetase MbtE	1675	WP_016342474	1	mbtE
745	UM190121T0088	GM002070	100	6.4e-261	VFG026596	CVF315	Mycobactin	mbtC polyketide synthase MbtC	441	WP_016342473	1	mbtC
746	UM190121T0088	GM002097	99.7	1.3e-211	VFG030304	CVF649	MymA operon	adhD alcohol dehydrogenase	368	WP_011560572	1	adhD
747	UM190121T0088	GM002204	99.7	4.1e-205	VFG026353	CVF308	Tryptophan synthesis	trpD anthranilate phosphoribosyltransferase	361	WP_005060830	1	trpD
748	UM190121T0088	GM002279	100	6.8e-106	VFG027059	CVF329	Sigma M	sigM alternative RNA polymerase sigma factor SigM	194	WP_005064565	1	sigM
749	UM190121T0088	GM002452	99.8	4.2e-249	VFG029646	CVF650	GPL locus	gtf2 glycosyltransferase	425	WP_005064771	1	gft2
750	UM190121T0088	GM002454	100	9.1e-44	VFG029676	CVF650	GPL locus	mbtH MbtH-like protein	76	WP_005095641	1	mbtH
751	UM190121T0088	GM002513	100	6.3e-71	VFG023243	CVF298	ESX-1 (T7SS)	espR hypothetical protein	132	YP_001700869	1	espR
752	UM190121T0088	GM002515	99.5	1.2e-121	VFG022845	CVF324	Iron-cofactored SOD	sodA superoxide dismutase Mn	207	YP_001700872	1	sodA
753	UM190121T0088	GM002571	100	2.9e-197	VFG008435	CVF291	Antigen 85 complex	fbpA antigen 85-A	333	WP_005062965	1	fbpA
754	UM190121T0088	GM002687	100	1.1e-137	VFG022905	CVF331	PhoP/R	phoP putative DNA-binding response regulator PhoP	247	YP_001701425	1	phoP
755	UM190121T0088	GM002702	100	3.4e-173	VFG007789	CVF306	Purine synthesis	purC phosphoribosylaminoimidazole-succinocarboxamide synthase	297	WP_005064149	1	purC
756	UM190121T0088	GM002868	100	5.4e-85	VFG008416	CVF296	19-kD protein	lpqH lipoprotein lpqH precursor	158	WP_005063619	1	ipqH
757	UM190121T0088	GM002888	100	9e-115	VFG030049	CVF650	GPL locus	gap-like gap like protein	217	WP_005063592	1	gap-like protein
758	UM190121T0088	GM002891	99.8	0	VFG029914	CVF650	GPL locus	mmpL10 MmpL family protein	1002	WP_016341936	1	mmpL10
759	UM190121T0088	GM002893	100	3.2e-299	VFG028613	CVF635	ESX-3 (T7SS)	eccB3 type VII secretion protein EccB	521	WP_005058898	1	eccB3
760	UM190121T0088	GM002894	100	0	VFG028589	CVF635	ESX-3 (T7SS)	eccA3 type VII secretion AAA-ATPase EccA	604	WP_198528229	1	eccA3
761	UM190121T0088	GM002905	99.6	3.1e-258	VFG026692	CVF315	Mycobactin	mbtI Isochorismate synthase/isochorismate-pyruvate lyase mbtI	450	WP_005058871	1	mbtI
762	UM190121T0088	GM002907	99.6	0	VFG026640	CVF315	Mycobactin	mbtA mycobactin-specific salicyl-AMP ligase	550	WP_016342530	1	mbtA
763	UM190121T0088	GM002909	99.8	1.8e-252	VFG026515	CVF315	Mycobactin	mbtG L-lysine 6-monooxygenase mbtG	429	WP_005099527	1	mbtG
764	UM190121T0088	GM002914	100	0	VFG026731	CVF316	ABC transporter	irtB iron import ATP-binding/permease protein IrtB	582	WP_005058854	1	irtB
765	UM190121T0088	GM003040	99.9	0	VFG009161	CVF299	Accessory secretion factor	secA2 preprotein translocase subunit SecA	774	WP_005067995	1	secA
766	UM190121T0088	GM003232	100	1.7e-124	VFG027205	CVF333	MprA/B	mprA two component response transcriptional regulatory protein MprA	228	WP_005098722	1	mprA
767	UM190121T0088	GM003560	99.8	0	VFG029151	CVF315	Mycobactin	fadD33 ligase	549	WP_005059131	1	fadD33
768	UM190121T0088	GM003630	100	1.8e-288	VFG026415	CVF311	Glutamine synthesis	glnA1 glutamine synthetase, type I	478	WP_005060729	1	glnA1
769	UM190121T0088	GM003668	100	5.7e-90	VFG031539	CVF661	Tyrosine phosphatase	ptpA putative low molecular weight protein-tyrosine-phosphatase	162	WP_005060635	1	ptpA
770	UM190121T0088	GM003727	99.3	7e-76	VFG008112	CVF305	Pantothenate synthesis	panD aspartate 1-decarboxylase	140	WP_025982985	1	panD
771	UM190121T0088	GM003728	100	9e-177	VFG008088	CVF305	Pantothenate synthesis	panC pantoate--beta-alanine ligase	310	WP_005065022	1	panC
772	UM190121T0088	GM003819	99.8	2.5e-271	VFG030538	CVF651	Trehalose-recycling ABC transporter	lpqY sugar ABC transporter, sugar-binding protein LpqY	474	WP_016342136	1	ibqY
773	UM190121T0088	GM003820	99.3	8.2e-167	VFG030592	CVF651	Trehalose-recycling ABC transporter	sugA sugar ABC transporter permease SugA	300	WP_005059670	1	sugA
774	UM190121T0088	GM003821	99.6	8.1e-153	VFG030646	CVF651	Trehalose-recycling ABC transporter	sugB sugar ABC transporter permease SugB	277	WP_016342137	1	sugB
775	UM190121T0088	GM003822	100	3.9e-217	VFG030700	CVF651	Trehalose-recycling ABC transporter	sugC sugar ABC transporter ATP-binding protein SugC	391	WP_005098896	1	sugC
776	UM190121T0088	GM003957	99.3	2.4e-76	VFG022539	CVF294	Alpha-crystallin	hspX heat shock protein Hsp20	142	YP_001705126	1	hspX
777	UM190121T0088	GM003962	99.5	1.4e-111	VFG022829	CVF322	AhpC	ahpC putative alkylhydroperoxidase C	195	YP_001705132	1	aphC
778	UM190121T0088	GM003991	100	0	VFG029791	CVF650	GPL locus	fadE5 acyl-CoA dehydrogenase FadE	611	WP_005063997	1	fadE5
779	UM190121T0088	GM004072	99.1	0	VFG029731	CVF650	GPL locus	mps2 peptide synthetase	2557	WP_016342994	1	mps2
780	UM190121T0088	GM004087	99.5	8.5e-112	VFG026367	CVF309	Leucine synthesis	leuD 3-isopropylmalate dehydratase small subunit	199	WP_005069703	1	leuD
781	UM190121T0088	GM004173	100	2.2e-144	VFG027009	CVF327	Sigma E	sigE alternative RNA polymerase sigma factor	256	WP_005059659	1	sigE
782	UM190121T0088	GM004410	99.7	0	VFG026864	CVF321	Catalase-peroxidase	katG catalase/peroxidase HPI	738	WP_005058381	1	katG
783	UM190121T0088	GM004465	99.8	1.6e-248	VFG030895	CVF652	Cyp125	cyp125 Putative cytochrome P450	419	YP_001701365	1	cyp125
784	UM190121T0088	GM004466	100	7.6e-196	VFG030960	CVF653	FadE28	fadE28 acyl-CoA dehydrogenase FadE	353	WP_005064822	1	fadE28
785	UM190121T0088	GM004467	100	1.8e-230	VFG030998	CVF654	FadE29	fadE29 Putative acyl-CoA dehydrogenase	387	YP_001701367	1	fadE29
786	UM190121T0088	GM004619	100	1e-214	VFG028282	CVF298	ESX-1 (T7SS)	espI ESX-1 secretion-associated protein EspI	327	WP_079462708	1	espI
787	UM190121T0088	GM004642	100	9.6e-263	VFG027181	CVF332	PrrA/B	prrB sensor histidine kinase PrrB	439	WP_005092753	1	prrB
788	UM190121T0088	GM004658	99.7	5.4e-202	VFG023126	CVF341	Mce6	mce6B putative Mce family protein	355	YP_001702435	1	mce6B
789	UM190121T0088	GM004659	99.1	1.1e-186	VFG027862	CVF341	Mce6	mce6C MCE-family protein Mce6C	338	WP_025982897	1	mce6C
790	UM190121T0088	GM004660	99.5	1.3e-206	VFG027864	CVF341	Mce6	mce6D MCE-family protein Mce6D	369	WP_016342352	1	mce6D
791	UM190121T0088	GM004661	99.2	4.9e-209	VFG027866	CVF341	Mce6	mce6E MCE-family lipoprotein Mce6E	376	WP_041927637	1	mce6E
792	UM190121T0088	GM004662	99.7	6.9e-230	VFG027868	CVF341	Mce6	mce6F MCE-family protein Mce6F	399	WP_016342354	1	mce6F
793	UM190121T0088	GM004713	99.8	1e-253	VFG028752	CVF635	ESX-3 (T7SS)	eccD3 type VII secretion integral membrane protein EccD	462	WP_005061422	1	eccD3
794	UM190121T0088	GM004714	100	1.8e-163	VFG028728	CVF635	ESX-3 (T7SS)	espG3 ESX-3 secretion-associated protein EspG3	287	WP_005067760	1	eccG3
795	UM190121T0088	GM004767	99.7	4.7e-198	VFG023109	CVF340	Mce5	mce5B putative MCE family protein	352	YP_001701753	1	mce5B
796	UM190121T0088	GM004768	99.4	7.5e-196	VFG023112	CVF340	Mce5	mce5C putative MCE family protein	348	YP_001701752	1	mce5C
797	UM190121T0088	GM004769	99.7	2.2e-209	VFG023115	CVF340	Mce5	mce5D putative MCE family protein	375	YP_001701751	1	mce5D
798	UM190121T0088	GM004770	99.5	5.6e-249	VFG023118	CVF340	Mce5	mce5E putative MCE family protein	436	YP_001701750	1	mce5E
799	UM190121T0088	GM004771	100	7.2e-238	VFG023121	CVF340	Mce5	mce5F putative MCE family protein	416	YP_001701749	1	mce5F
800	UM190517T0083	GM000123	99.2	7.9e-295	VFG023106	CVF340	Mce5	mce5A putative Mce family protein	510	YP_001705291	1	mce5A_MAB_4568c
801	UM190517T0083	GM000155	99.7	0	VFG031064	CVF655	Zn++ metallophrotease	zmp1 metalloendopeptidase PepO	660	WP_005063725	1	zmp1
802	UM190517T0083	GM000162	100	0	VFG031326	CVF668	Heme uptake	mmpL11 putative membrane protein, MmpL	923	WP_005071642	1	mmpL11
803	UM190517T0083	GM000243	100	0	VFG029791	CVF650	GPL locus	fadE5 acyl-CoA dehydrogenase FadE	611	WP_005063997	1	fadE5
804	UM190517T0083	GM000272	99.5	1.4e-111	VFG022829	CVF322	AhpC	ahpC putative alkylhydroperoxidase C	195	YP_001705132	1	aphC
805	UM190517T0083	GM000277	99.3	2.4e-76	VFG022539	CVF294	Alpha-crystallin	hspX heat shock protein Hsp20	142	YP_001705126	1	hspX
806	UM190517T0083	GM000442	100	0	VFG008393	CVF295	Protein kinase G	pknG putative serine/threonine-protein kinase pknG	753	WP_016343449	1	pknG
807	UM190517T0083	GM000514	100	3.6e-226	VFG027698	CVF339	Mce4	mce4A virulence factor Mce family protein	399	WP_005062254	1	mce4A
808	UM190517T0083	GM000515	100	2.6e-193	VFG027721	CVF339	Mce4	mce4B Mce-family protein, Mce4B	344	WP_005071297	1	mce4B
809	UM190517T0083	GM000516	100	2.6e-196	VFG027743	CVF339	Mce4	mce4C Mce-family protein, Mce4C	352	WP_005071295	1	mce4C
810	UM190517T0083	GM000517	99.8	4.2e-271	VFG027767	CVF339	Mce4	mce4D virulence factor Mce family protein	464	WP_005071294	1	mce4D
811	UM190517T0083	GM000518	99.5	2.7e-218	VFG027789	CVF339	Mce4	mce4E virulence factor Mce family protein	388	WP_016343382	1	mce4E
812	UM190517T0083	GM000519	99.8	8.4e-297	VFG027812	CVF339	Mce4	mce4F Mce-family protein, Mce4F	509	WP_016343381	1	mce4F
813	UM190517T0083	GM000543	99.5	2.3e-225	VFG017625	CVF297	Enhanced intracellular survival protein	eis enhanced intracellular survival protein Eis1	393	WP_016343374	1	eis1
814	UM190517T0083	GM000550	100	2e-75	VFG029394	CVF650	GPL locus	mmpS4 Putative membrane protein, MmpS family	138	YP_001704844	1	mmpS4
815	UM190517T0083	GM000551	100	0	VFG029435	CVF650	GPL locus	mmpL4a Putative membrane protein, MmpL	959	YP_001704843	1	mmpL4a
816	UM190517T0083	GM000552	99.9	0	VFG029465	CVF650	GPL locus	mmpL4b putative membrane protein MmpL	983	WP_005119016	1	mmpL4b
817	UM190517T0083	GM000553	100	2.1e-59	VFG029479	CVF650	GPL locus	MASS_4113 hypothetical protein	112	WP_005062169	1	MAB_4114
818	UM190517T0083	GM000554	99.7	2.4e-163	VFG029498	CVF650	GPL locus	rmlA Glucose-1-phosphate thymidylyltransferase	288	YP_001704840	1	rmlA
819	UM190517T0083	GM000556	100	1.2e-259	VFG029541	CVF650	GPL locus	gtf3 putative glycosyltransferase GtfA	419	WP_005101662	1	gtf3
820	UM190517T0083	GM000557	99.7	7.6e-204	VFG029554	CVF650	GPL locus	rmlB NAD-dependent epimerase/dehydratase	353	WP_005062162	1	rmlB
821	UM190517T0083	GM000561	99.5	2.5e-246	VFG029592	CVF650	GPL locus	gtf1 glycosyltransferase	422	WP_005062156	1	gtfA
822	UM190517T0083	GM000562	99.5	3.5e-215	VFG029616	CVF650	GPL locus	atf Nodulation protein 10	374	WP_005062155	1	atf
823	UM190517T0083	GM000563	99.6	3.5e-153	VFG029620	CVF650	GPL locus	rmt3 Methyltransferase MtfD	262	YP_001704832	1	rmt3
824	UM190517T0083	GM000564	99.5	5.4e-241	VFG029651	CVF650	GPL locus	gtf2 glycosyltransferase	417	WP_005062148	1	gtfB
825	UM190517T0083	GM000565	100	7.9e-150	VFG029668	CVF650	GPL locus	fmt Phthiotriol/phenolphthiotriol dimycocerosates methyltransferase	259	WP_005062147	1	fmt
826	UM190517T0083	GM000571	99.6	2.4e-146	VFG029745	CVF650	GPL locus	gap gap protein	267	WP_005102325	1	gap
827	UM190517T0083	GM000574	100	2.6e-251	VFG017665	CVF302	Isocitrate lyase	icl isocitrate lyase	430	WP_005062139	1	icl
828	UM190517T0083	GM000621	100	1.3e-124	VFG031738	CVF667	RegX3	regX3 Sensory transduction protein RegX3	228	YP_001704775	1	regX3
829	UM190517T0083	GM000662	100	2.2e-156	VFG007814	CVF307	Proline synthesis	proC pyrroline-5-carboxylate reductase	295	WP_171505065	1	proC
830	UM190517T0083	GM000669	100	4.3e-60	VFG031219	CVF668	Heme uptake	MASS_4011 hypothetical protein	114	WP_016343327	1	MAB_3999
831	UM190517T0083	GM000840	100	2e-115	VFG027255	CVF334	DevR/S	devR/dosR transcriptional regulatory protein DevR	216	WP_005061475	1	devR
832	UM190517T0083	GM000841	99.8	0	VFG027279	CVF334	DevR/S	devS two-component histidine kinase DevS	567	WP_005061473	1	devS
833	UM190517T0083	GM000974	99.8	6.7e-283	VFG028954	CVF636	ESX-4 (T7SS)	eccB4 ESX-4 secretion system protein eccB4	493	WP_005055984	1	eccB4
834	UM190517T0083	GM000975	100	1.5e-279	VFG028932	CVF636	ESX-4 (T7SS)	mycP4 thermophilic serine proteinase	479	WP_005055986	1	mycP4
835	UM190517T0083	GM000976	100	1.6e-284	VFG023425	CVF636	ESX-4 (T7SS)	cccD4 hypothetical protein	511	YP_001704485	1	cccD4
836	UM190517T0083	GM000977	99.9	0	VFG023418	CVF636	ESX-4 (T7SS)	eccC4 putative FtsK/SpoIIIE family protein	1311	YP_001704484	1	EccC4
837	UM190517T0083	GM001163	100	6.2e-133	VFG022673	CVF313	Magnesium transport	mgtC Mg2+ transport P-type ATPase C MgtC	240	YP_001704322	1	mgtC
838	UM190517T0083	GM001559	99.1	0	VFG029731	CVF650	GPL locus	mps2 peptide synthetase	2557	WP_016342994	1	mps2
839	UM190517T0083	GM001576	99.5	8.5e-112	VFG026367	CVF309	Leucine synthesis	leuD 3-isopropylmalate dehydratase small subunit	199	WP_005069703	1	leuD
840	UM190517T0083	GM001749	100	7.3e-119	VFG029190	CVF315	Mycobactin	mbtK lysine N-acyltransferase mbtK	202	WP_005100771	1	mbtK
841	UM190517T0083	GM001847	99.6	1.6e-125	VFG026467	CVF314	Iron-dependent regulator	ideR iron-dependent repressor and activator IdeR	228	WP_005057208	1	ideR
842	UM190517T0083	GM002024	99.9	0	VFG022965	CVF335	(p)ppGpp synthesis and hydrolysis	relA GTP pyrophosphokinase	788	YP_001703609	1	relA
843	UM190517T0083	GM002454	99.7	0	VFG026864	CVF321	Catalase-peroxidase	katG catalase/peroxidase HPI	738	WP_005058381	1	katG
844	UM190517T0083	GM002528	99.9	0	VFG009161	CVF299	Accessory secretion factor	secA2 preprotein translocase subunit SecA	774	WP_005067995	1	secA
845	UM190517T0083	GM002654	100	0	VFG026731	CVF316	ABC transporter	irtB iron import ATP-binding/permease protein IrtB	582	WP_005058854	1	irtB
846	UM190517T0083	GM002659	99.8	1.8e-252	VFG026515	CVF315	Mycobactin	mbtG L-lysine 6-monooxygenase mbtG	429	WP_005099527	1	mbtG
847	UM190517T0083	GM002661	99.6	0	VFG026640	CVF315	Mycobactin	mbtA mycobactin-specific salicyl-AMP ligase	550	WP_016342530	1	mbtA
848	UM190517T0083	GM002663	99.8	4.4e-257	VFG026692	CVF315	Mycobactin	mbtI Isochorismate synthase/isochorismate-pyruvate lyase mbtI	450	WP_005058871	1	mbtI
849	UM190517T0083	GM002674	100	0	VFG028589	CVF635	ESX-3 (T7SS)	eccA3 type VII secretion AAA-ATPase EccA	604	WP_198528229	1	eccA3
850	UM190517T0083	GM002675	100	3.2e-299	VFG028613	CVF635	ESX-3 (T7SS)	eccB3 type VII secretion protein EccB	521	WP_005058898	1	eccB3
851	UM190517T0083	GM002680	99.8	9e-293	VFG008055	CVF304	Phospholipases C	plcC non-hemolytic phospholipase C	479	WP_016341744	1	plcC
852	UM190517T0083	GM002693	99.3	7e-76	VFG008112	CVF305	Pantothenate synthesis	panD aspartate 1-decarboxylase	140	WP_025982985	1	panD
853	UM190517T0083	GM002694	100	9e-177	VFG008088	CVF305	Pantothenate synthesis	panC pantoate--beta-alanine ligase	310	WP_005065022	1	panC
854	UM190517T0083	GM003041	100	2.9e-197	VFG008435	CVF291	Antigen 85 complex	fbpA antigen 85-A	333	WP_005062965	1	fbpA
855	UM190517T0083	GM003097	99.5	1.2e-121	VFG022845	CVF324	Iron-cofactored SOD	sodA superoxide dismutase Mn	207	YP_001700872	1	sodA
856	UM190517T0083	GM003099	100	6.3e-71	VFG023243	CVF298	ESX-1 (T7SS)	espR hypothetical protein	132	YP_001700869	1	espR
857	UM190517T0083	GM003250	100	2.2e-144	VFG027009	CVF327	Sigma E	sigE alternative RNA polymerase sigma factor	256	WP_005059659	1	sigE
858	UM190517T0083	GM003260	99.8	2.5e-271	VFG030538	CVF651	Trehalose-recycling ABC transporter	lpqY sugar ABC transporter, sugar-binding protein LpqY	474	WP_016342136	1	ibqY
859	UM190517T0083	GM003261	99.3	8.2e-167	VFG030592	CVF651	Trehalose-recycling ABC transporter	sugA sugar ABC transporter permease SugA	300	WP_005059670	1	sugA
860	UM190517T0083	GM003262	99.6	8.1e-153	VFG030646	CVF651	Trehalose-recycling ABC transporter	sugB sugar ABC transporter permease SugB	277	WP_016342137	1	sugB
861	UM190517T0083	GM003263	100	3.9e-217	VFG030700	CVF651	Trehalose-recycling ABC transporter	sugC sugar ABC transporter ATP-binding protein SugC	391	WP_005098896	1	sugC
862	UM190517T0083	GM003430	99.3	1.2e-156	VFG008653	CVF289	Sulfolipid-1 biosynthesis and transport	stf0 putative sulfotransferase	267	WP_016342286	1	stf0
863	UM190517T0083	GM003467	99.7	1.3e-197	VFG008476	CVF291	Antigen 85 complex	fbpC antigen 85-B	331	WP_016342302	1	fbpC
864	UM190517T0083	GM003584	99.7	5.4e-202	VFG023126	CVF341	Mce6	mce6B putative Mce family protein	355	YP_001702435	1	mce6B
865	UM190517T0083	GM003585	99.1	1.1e-186	VFG027862	CVF341	Mce6	mce6C MCE-family protein Mce6C	338	WP_025982897	1	mce6C
866	UM190517T0083	GM003586	99.5	1.3e-206	VFG027864	CVF341	Mce6	mce6D MCE-family protein Mce6D	369	WP_016342352	1	mce6D
867	UM190517T0083	GM003587	99.2	4.9e-209	VFG027866	CVF341	Mce6	mce6E MCE-family lipoprotein Mce6E	376	WP_041927637	1	mce6E
868	UM190517T0083	GM003588	99.7	6.9e-230	VFG027868	CVF341	Mce6	mce6F MCE-family protein Mce6F	399	WP_016342354	1	mce6F
869	UM190517T0083	GM003666	99.8	0	VFG029151	CVF315	Mycobactin	fadD33 ligase	549	WP_005059131	1	fadD33
870	UM190517T0083	GM003883	100	2.2e-144	VFG027009	CVF327	Sigma E	sigE alternative RNA polymerase sigma factor	256	WP_005059659	1	sigE
871	UM190517T0083	GM003893	99.8	2.5e-271	VFG030538	CVF651	Trehalose-recycling ABC transporter	lpqY sugar ABC transporter, sugar-binding protein LpqY	474	WP_016342136	1	ibqY
872	UM190517T0083	GM003894	99.3	8.2e-167	VFG030592	CVF651	Trehalose-recycling ABC transporter	sugA sugar ABC transporter permease SugA	300	WP_005059670	1	sugA
873	UM190517T0083	GM003895	99.6	8.1e-153	VFG030646	CVF651	Trehalose-recycling ABC transporter	sugB sugar ABC transporter permease SugB	277	WP_016342137	1	sugB
874	UM190517T0083	GM003896	100	3.9e-217	VFG030700	CVF651	Trehalose-recycling ABC transporter	sugC sugar ABC transporter ATP-binding protein SugC	391	WP_005098896	1	sugC
875	UM190517T0083	GM004087	99.2	2.4e-219	VFG029172	CVF315	Mycobactin	fadE14 acyl-CoA dehydrogenase YngJ	379	WP_005060526	1	fadE14
876	UM190517T0083	GM004137	100	5.7e-90	VFG031539	CVF661	Tyrosine phosphatase	ptpA putative low molecular weight protein-tyrosine-phosphatase	162	WP_005060635	1	ptpA
877	UM190517T0083	GM004175	100	1.8e-288	VFG026415	CVF311	Glutamine synthesis	glnA1 glutamine synthetase, type I	478	WP_005060729	1	glnA1
878	UM190517T0083	GM004213	99.7	4.1e-205	VFG026353	CVF308	Tryptophan synthesis	trpD anthranilate phosphoribosyltransferase	361	WP_005060830	1	trpD
879	UM190517T0083	GM004322	99.7	1.3e-211	VFG030304	CVF649	MymA operon	adhD alcohol dehydrogenase	368	WP_011560572	1	adhD
880	UM190517T0083	GM004349	100	6.4e-261	VFG026596	CVF315	Mycobactin	mbtC polyketide synthase MbtC	441	WP_016342473	1	mbtC
881	UM190517T0083	GM004351	99.6	0	VFG026553	CVF315	Mycobactin	mbtE putative non-ribosomal peptide synthetase MbtE	1675	WP_016342474	1	mbtE
882	UM190517T0083	GM004352	99.8	0	VFG026537	CVF315	Mycobactin	mbtF linear gramicidin synthase subunit C	1509	WP_005061162	1	mbtF
883	UM190517T0083	GM004353	99.5	0	VFG026625	CVF315	Mycobactin	mbtB Phenyloxazoline synthase MbtB	1155	WP_005061165	1	mbtB
884	UM190517T0083	GM004369	100	0	VFG027911	CVF620	NuoG	nuoG NADH-quinone oxidoreductase subunit G	792	WP_005061212	1	nuoG
885	UM190517T0083	GM004394	99.8	0	VFG031167	CVF656	Proteasome-associated proteins	mpa ATPase	602	WP_005061265	1	mpa
886	UM190517T0083	GM004395	100	2.6e-87	VFG031606	CVF664	Sigma L	sigL Probable RNA polymerase sigma-70 factor, ECF subfamily	160	YP_001702898	1	sigL
887	UM190517T0083	GM004459	99.8	1e-253	VFG028752	CVF635	ESX-3 (T7SS)	eccD3 type VII secretion integral membrane protein EccD	462	WP_005061422	1	eccD3
888	UM190517T0083	GM004460	100	1.8e-163	VFG028728	CVF635	ESX-3 (T7SS)	espG3 ESX-3 secretion-associated protein EspG3	287	WP_005067760	1	eccG3
889	UM190517T0083	GM004479	99.7	4.7e-198	VFG023109	CVF340	Mce5	mce5B putative MCE family protein	352	YP_001701753	1	mce5B
890	UM190517T0083	GM004480	99.4	7.5e-196	VFG023112	CVF340	Mce5	mce5C putative MCE family protein	348	YP_001701752	1	mce5C
891	UM190517T0083	GM004481	99.7	2.2e-209	VFG023115	CVF340	Mce5	mce5D putative MCE family protein	375	YP_001701751	1	mce5D
892	UM190517T0083	GM004482	99.5	5.6e-249	VFG023118	CVF340	Mce5	mce5E putative MCE family protein	436	YP_001701750	1	mce5E
893	UM190517T0083	GM004483	100	7.2e-238	VFG023121	CVF340	Mce5	mce5F putative MCE family protein	416	YP_001701749	1	mce5F
894	UM190517T0083	GM004530	100	9.6e-263	VFG027181	CVF332	PrrA/B	prrB sensor histidine kinase PrrB	439	WP_005092753	1	prrB
895	UM190517T0083	GM004546	99.8	0	VFG029835	CVF650	GPL locus	pks malonyl CoA-acyl carrier protein transacylase	3699	WP_016341938	1	pks
896	UM190517T0083	GM004548	99.8	0	VFG029914	CVF650	GPL locus	mmpL10 MmpL family protein	1002	WP_016341936	1	mmpL10
897	UM190517T0083	GM004551	100	9e-115	VFG030049	CVF650	GPL locus	gap-like gap like protein	217	WP_005063592	1	gap-like protein
898	UM190517T0083	GM004571	100	5.4e-85	VFG008416	CVF296	19-kD protein	lpqH lipoprotein lpqH precursor	158	WP_005063619	1	ipqH
899	UM190517T0083	GM004737	100	3.4e-173	VFG007789	CVF306	Purine synthesis	purC phosphoribosylaminoimidazole-succinocarboxamide synthase	297	WP_005064149	1	purC
900	UM190517T0083	GM004752	100	1.1e-137	VFG022905	CVF331	PhoP/R	phoP putative DNA-binding response regulator PhoP	247	YP_001701425	1	phoP
901	UM190517T0083	GM004831	100	6.8e-106	VFG027059	CVF329	Sigma M	sigM alternative RNA polymerase sigma factor SigM	194	WP_005064565	1	sigM
902	UM190517T0083	GM005004	99.8	4.2e-249	VFG029646	CVF650	GPL locus	gtf2 glycosyltransferase	425	WP_005064771	1	gft2
903	UM190517T0083	GM005006	100	9.1e-44	VFG029676	CVF650	GPL locus	mbtH MbtH-like protein	76	WP_005095641	1	mbtH
904	UM190517T0083	GM005149	100	1.7e-124	VFG027205	CVF333	MprA/B	mprA two component response transcriptional regulatory protein MprA	228	WP_005098722	1	mprA
905	UM190517T0083	GM005189	100	1e-214	VFG028282	CVF298	ESX-1 (T7SS)	espI ESX-1 secretion-associated protein EspI	327	WP_079462708	1	espI
906	UM190517T0083	GM005202	100	1.8e-230	VFG030998	CVF654	FadE29	fadE29 Putative acyl-CoA dehydrogenase	387	YP_001701367	1	fadE29
907	UM190517T0083	GM005203	100	7.6e-196	VFG030960	CVF653	FadE28	fadE28 acyl-CoA dehydrogenase FadE	353	WP_005064822	1	fadE28
908	UM190517T0083	GM005204	99.8	1.6e-248	VFG030895	CVF652	Cyp125	cyp125 Putative cytochrome P450	419	YP_001701365	1	cyp125
909	UM190517T0083	GM005257	100	1.1e-49	VFG028660	CVF635	ESX-3 (T7SS)	PE5 PE family protein	102	WP_005058902	1	PE5
910	UM190517T0084	GM000101	99.9	0	VFG008393	CVF295	Protein kinase G	pknG putative serine/threonine-protein kinase pknG	753	WP_016343449	1	pknG
911	UM190517T0084	GM000173	100	2.1e-226	VFG023064	CVF339	Mce4	mce4A MCE-family protein	399	YP_001704880	1	mce4A
912	UM190517T0084	GM000174	100	4.5e-193	VFG023071	CVF339	Mce4	mce4B MCE-family protein	344	YP_001704879	1	mce4B
913	UM190517T0084	GM000176	99.8	2.7e-270	VFG023085	CVF339	Mce4	mce4D MCE-family protein	464	YP_001704877	1	mce4D
914	UM190517T0084	GM000177	100	1.1e-219	VFG023092	CVF339	Mce4	mce4E MCE-family protein LprN	388	YP_001704876	1	mce4E
915	UM190517T0084	GM000178	99.8	5.4e-296	VFG023099	CVF339	Mce4	mce4F MCE-family protein	509	YP_001704875	1	mce4F
916	UM190517T0084	GM000210	100	2e-75	VFG029394	CVF650	GPL locus	mmpS4 Putative membrane protein, MmpS family	138	YP_001704844	1	mmpS4
917	UM190517T0084	GM000211	100	0	VFG029435	CVF650	GPL locus	mmpL4a Putative membrane protein, MmpL	959	YP_001704843	1	mmpL4a
918	UM190517T0084	GM000212	100	0	VFG029458	CVF650	GPL locus	mmpL4b Putative membrane protein, MmpL	987	YP_001704842	1	mmpL4b
919	UM190517T0084	GM000213	100	2.1e-59	VFG029473	CVF650	GPL locus	MAB_4114 hypothetical protein	112	YP_001704841	1	MAB_4114
920	UM190517T0084	GM000214	99.7	2.4e-163	VFG029498	CVF650	GPL locus	rmlA Glucose-1-phosphate thymidylyltransferase	288	YP_001704840	1	rmlA
921	UM190517T0084	GM000215	100	1.6e-259	VFG029538	CVF650	GPL locus	gtf3 Putative glycosyltransferase GtfA	440	YP_001704839	1	gtf3
922	UM190517T0084	GM000216	99.7	1.7e-203	VFG029548	CVF650	GPL locus	rmlB Putative epimerase/dehydratase	353	YP_001704838	1	rmlB
923	UM190517T0084	GM000218	100	1.4e-134	VFG029559	CVF650	GPL locus	rmt2 Putative methyltransferase	230	YP_001704836	1	rmt2
924	UM190517T0084	GM000220	100	6e-248	VFG029578	CVF650	GPL locus	gtf1 Glycosyltransferase GtfA	422	YP_001704834	1	gtfA
925	UM190517T0084	GM000221	99.7	5.6e-213	VFG029609	CVF650	GPL locus	atf Acetyltransferase	374	YP_001704833	1	atf
926	UM190517T0084	GM000222	99.6	3.5e-153	VFG029620	CVF650	GPL locus	rmt3 Methyltransferase MtfD	262	YP_001704832	1	rmt3
927	UM190517T0084	GM000223	100	3.7e-242	VFG029636	CVF650	GPL locus	gtf2 Putative glycosyltransferase GtfB	417	YP_001704831	1	gtfB
928	UM190517T0084	GM000230	100	0	VFG029724	CVF650	GPL locus	mps2 Probable peptide synthetase NRP	2581	YP_001704825	1	mps2
929	UM190517T0084	GM000231	100	3.8e-147	VFG029738	CVF650	GPL locus	gap hypothetical protein	267	YP_001704824	1	gap
930	UM190517T0084	GM000233	100	3.5e-251	VFG022581	CVF302	Isocitrate lyase	icl isocitrate lyase AceA	430	YP_001704822	1	icl
931	UM190517T0084	GM000280	100	1.3e-124	VFG031738	CVF667	RegX3	regX3 Sensory transduction protein RegX3	228	YP_001704775	1	regX3
932	UM190517T0084	GM000321	100	1.3e-156	VFG022633	CVF307	Proline synthesis	proC pyrroline-5-carboxylate reductase	299	YP_001704733	1	proC
933	UM190517T0084	GM000328	99.1	4.3e-60	VFG031206	CVF668	Heme uptake	MAB_3999 hypothetical protein	114	YP_001704727	1	MAB_3999
934	UM190517T0084	GM000436	100	2.6e-115	VFG022951	CVF334	DevR/S	devR/dosR LuxR family transcriptional regulator	216	YP_001704619	1	devR
935	UM190517T0084	GM000437	99.8	0	VFG022958	CVF334	DevR/S	devS histidine kinase response regulator	567	YP_001704618	1	devS
936	UM190517T0084	GM000566	99.8	1.1e-282	VFG023439	CVF636	ESX-4 (T7SS)	eccB4 hypothetical protein	493	YP_001704487	1	PE5
937	UM190517T0084	GM000567	99.6	9.7e-279	VFG023432	CVF636	ESX-4 (T7SS)	mycP4 putative protease	479	YP_001704486	1	mycP4
938	UM190517T0084	GM000568	100	1.6e-284	VFG023425	CVF636	ESX-4 (T7SS)	cccD4 hypothetical protein	511	YP_001704485	1	cccD4
939	UM190517T0084	GM000569	99.9	0	VFG023418	CVF636	ESX-4 (T7SS)	eccC4 putative FtsK/SpoIIIE family protein	1311	YP_001704484	1	EccC4
940	UM190517T0084	GM000735	100	6.2e-133	VFG022673	CVF313	Magnesium transport	mgtC Mg2+ transport P-type ATPase C MgtC	240	YP_001704322	1	mgtC
941	UM190517T0084	GM000804	100	3.7e-278	VFG022816	CVF320	Nitrate/nitrite transporter	narK2 integral membrane nitrite extrusion protein NarK3	481	YP_001704253	1	narK2
942	UM190517T0084	GM000892	99.5	9.6e-119	VFG022774	CVF315	Mycobactin	mbtK hypothetical protein	202	YP_001703856	1	mbtK
943	UM190517T0084	GM000987	99.6	1.6e-125	VFG022680	CVF314	Iron-dependent regulator	ideR Iron-dependent repressor IdeR	228	YP_001703761	1	ideR
944	UM190517T0084	GM001128	99.9	0	VFG022965	CVF335	(p)ppGpp synthesis and hydrolysis	relA GTP pyrophosphokinase	788	YP_001703609	1	relA
945	UM190517T0084	GM001442	99.4	3.8e-197	VFG008476	CVF291	Antigen 85 complex	fbpC antigen 85-B	331	WP_016342302	1	fbpC
946	UM190517T0084	GM001562	100	1.9e-202	VFG023126	CVF341	Mce6	mce6B putative Mce family protein	355	YP_001702435	1	mce6B
947	UM190517T0084	GM001563	99.4	3.6e-187	VFG027862	CVF341	Mce6	mce6C MCE-family protein Mce6C	338	WP_025982897	1	mce6C
948	UM190517T0084	GM001564	99.7	1.2e-207	VFG023130	CVF341	Mce6	mce6D putative Mce family protein	369	YP_001702437	1	mce6D
949	UM190517T0084	GM001565	100	1e-211	VFG023132	CVF341	Mce6	mce6E putative Mce family protein	376	YP_001702438	1	mce6E
950	UM190517T0084	GM001566	100	3.1e-230	VFG023134	CVF341	Mce6	mce6F putative Mce family protein	399	YP_001702439	1	mce6F
951	UM190517T0084	GM001606	99.5	3.6e-220	VFG029172	CVF315	Mycobactin	fadE14 acyl-CoA dehydrogenase YngJ	379	WP_005060526	1	fadE14
952	UM190517T0084	GM001653	100	7.5e-90	VFG031526	CVF661	Tyrosine phosphatase	ptpA Putative low molecular weight protein tyrosine phosphatase	162	YP_001702637	1	ptpA
953	UM190517T0084	GM001687	100	1.8e-288	VFG022664	CVF311	Glutamine synthesis	glnA1 glutamine synthetase, type I GlnA1	478	YP_001702670	1	glnA1
954	UM190517T0084	GM001724	99.7	1.4e-202	VFG022641	CVF308	Tryptophan synthesis	trpD anthranilate phosphoribosyltransferase	357	YP_001702706	1	trpD
955	UM190517T0084	GM001841	100	2.1e-212	VFG030297	CVF649	MymA operon	adhD Probable zinc-type alcohol dehydrogenase AdhD	368	YP_001702819	1	adhD
956	UM190517T0084	GM001867	99.5	0	VFG022716	CVF315	Mycobactin	mbtD putative polyketide synthase MbtD	1010	YP_001702854	1	mbtD
957	UM190517T0084	GM001868	100	6.4e-261	VFG022723	CVF315	Mycobactin	mbtC putative polyketide synthase MbtC	441	YP_001702855	1	mbtC
958	UM190517T0084	GM001871	99.2	0	VFG022702	CVF315	Mycobactin	mbtF putative peptide synthetase MbtF	1509	YP_001702858	1	mbtF
959	UM190517T0084	GM001872	99.1	0	VFG022730	CVF315	Mycobactin	mbtB putative phenyloxazoline synthase MbtB	1155	YP_001702859	1	mbtB
960	UM190517T0084	GM001888	99.9	0	VFG022853	CVF620	NuoG	nuoG NADH dehydrogenase subunit G	792	YP_001702875	1	nuoG
961	UM190517T0084	GM001911	99.7	0	VFG031167	CVF656	Proteasome-associated proteins	mpa ATPase	602	WP_005061265	1	mpa
962	UM190517T0084	GM001912	100	2.6e-87	VFG031606	CVF664	Sigma L	sigL Probable RNA polymerase sigma-70 factor, ECF subfamily	160	YP_001702898	1	sigL
963	UM190517T0084	GM001974	99.4	8.4e-178	VFG023391	CVF635	ESX-3 (T7SS)	eccE3 hypothetical protein	317	YP_001702959	1	eccE3
964	UM190517T0084	GM001975	99.6	1.1e-263	VFG023383	CVF635	ESX-3 (T7SS)	mycP3 peptidase	461	YP_001702960	1	mycP3
965	UM190517T0084	GM001976	100	6.1e-254	VFG023375	CVF635	ESX-3 (T7SS)	eccD3 hypothetical protein	462	YP_001702961	1	eccD3
966	UM190517T0084	GM001977	99.3	9e-163	VFG023367	CVF635	ESX-3 (T7SS)	espG3 hypothetical protein	287	YP_001702962	1	eccG3
967	UM190517T0084	GM002228	99.4	2.7e-84	VFG022553	CVF296	19-kD protein	lpqH lipoprotein lpqH precursor	158	YP_001701633	1	ipqH
968	UM190517T0084	GM002245	100	1.5e-114	VFG030047	CVF650	GPL locus	gap-like hypothetical protein	217	YP_001701680	1	gap-like protein
969	UM190517T0084	GM002246	99.7	0	VFG029951	CVF650	GPL locus	fad23 Putative fatty-acid--CoA ligase FadD	572	YP_001701681	1	fad23
970	UM190517T0084	GM002248	100	0	VFG029903	CVF650	GPL locus	mmpL10 Putative membrane protein, MmpL family	1002	YP_001701683	1	mmpL10
971	UM190517T0084	GM002250	99.7	0	VFG029828	CVF650	GPL locus	pks Probable polyketide synthase	3697	YP_001701685	1	pks
972	UM190517T0084	GM002266	100	1.4e-261	VFG022927	CVF332	PrrA/B	prrB sensor histidine kinase PrrB	470	YP_001701701	1	prrB
973	UM190517T0084	GM002546	99.8	0	VFG031050	CVF655	Zn++ metallophrotease	zmp1 Probable zinc metalloprotease	660	YP_001705259	1	zmp1
974	UM190517T0084	GM002553	100	0	VFG031312	CVF668	Heme uptake	mmpL11 Putative membrane protein, MmpL	923	YP_001705252	1	mmpL11
975	UM190517T0084	GM002703	99.8	0	VFG029777	CVF650	GPL locus	fadE5 Probable acyl-CoA dehydrogenase FadE	614	YP_001705161	1	fadE5
976	UM190517T0084	GM002732	99.5	1.4e-111	VFG022829	CVF322	AhpC	ahpC putative alkylhydroperoxidase C	195	YP_001705132	1	aphC
977	UM190517T0084	GM002737	100	1.1e-76	VFG022539	CVF294	Alpha-crystallin	hspX heat shock protein Hsp20	142	YP_001705126	1	hspX
978	UM190517T0084	GM002785	99.8	5.4e-299	VFG023327	CVF635	ESX-3 (T7SS)	eccB3 hypothetical protein	521	YP_001702968	1	eccB3
979	UM190517T0084	GM002786	99.7	0	VFG023311	CVF635	ESX-3 (T7SS)	eccA3 hypothetical protein	620	YP_001702969	1	eccA3
980	UM190517T0084	GM002797	99.6	4.7e-259	VFG022751	CVF315	Mycobactin	mbtI salicylate synthase MbtI	453	YP_001702980	1	mbtI
981	UM190517T0084	GM002799	100	0	VFG022737	CVF315	Mycobactin	mbtA bifunctional salicyl-AMP ligase/salicyl-S-arcp synthetase	550	YP_001702982	1	mbtA
982	UM190517T0084	GM002801	99.5	4.1e-252	VFG026515	CVF315	Mycobactin	mbtG L-lysine 6-monooxygenase mbtG	429	WP_005099527	1	mbtG
983	UM190517T0084	GM002813	99.8	0	VFG022788	CVF316	ABC transporter	irtB ABC transporter ATP-binding protein	582	YP_001702996	1	irtB
984	UM190517T0084	GM002814	100	0	VFG022781	CVF316	ABC transporter	irtA ABC transporter ATP-binding protein	862	YP_001702997	1	irtA
985	UM190517T0084	GM002931	100	5.9e-87	VFG022554	CVF296	19-kD protein	lpqH lipoprotein LpqH precursor	162	YP_001703114	1	ipqH
986	UM190517T0084	GM002949	99.7	0	VFG009161	CVF299	Accessory secretion factor	secA2 preprotein translocase subunit SecA	774	WP_005067995	1	secA
987	UM190517T0084	GM003022	99.7	0	VFG022823	CVF321	Catalase-peroxidase	katG catalase/peroxidase KatG	738	YP_001703205	1	katG
988	UM190517T0084	GM003209	100	1.7e-144	VFG022875	CVF327	Sigma E	sigE alternative RNA polymerase sigma factor	256	YP_001702102	1	sigE
989	UM190517T0084	GM003219	99.8	2.5e-271	VFG030538	CVF651	Trehalose-recycling ABC transporter	lpqY sugar ABC transporter, sugar-binding protein LpqY	474	WP_016342136	1	ibqY
990	UM190517T0084	GM003220	99.3	6.3e-167	VFG030592	CVF651	Trehalose-recycling ABC transporter	sugA sugar ABC transporter permease SugA	300	WP_005059670	1	sugA
991	UM190517T0084	GM003221	99.6	8.1e-153	VFG030646	CVF651	Trehalose-recycling ABC transporter	sugB sugar ABC transporter permease SugB	277	WP_016342137	1	sugB
992	UM190517T0084	GM003222	99.7	2.5e-216	VFG030700	CVF651	Trehalose-recycling ABC transporter	sugC sugar ABC transporter ATP-binding protein SugC	391	WP_005098896	1	sugC
993	UM190517T0084	GM003405	99.6	1.2e-156	VFG022495	CVF289	Sulfolipid-1 biosynthesis and transport	stf0 hypothetical protein	267	YP_001702285	1	stf0
994	UM190517T0084	GM003814	100	6.8e-106	VFG022890	CVF329	Sigma M	sigM alternative RNA polymerase sigma factor SigM	194	YP_001705660	1	sigM
995	UM190517T0084	GM003978	100	9.1e-44	VFG029676	CVF650	GPL locus	mbtH MbtH-like protein	76	WP_005095641	1	mbtH
996	UM190517T0084	GM004273	100	6.3e-71	VFG023243	CVF298	ESX-1 (T7SS)	espR hypothetical protein	132	YP_001700869	1	espR
997	UM190517T0084	GM004275	99.5	1.2e-121	VFG022845	CVF324	Iron-cofactored SOD	sodA superoxide dismutase Mn	207	YP_001700872	1	sodA
998	UM190517T0084	GM004335	100	2.2e-197	VFG022517	CVF291	Antigen 85 complex	fbpA antigen 85-A precursor	333	YP_001700930	1	fbpA
999	UM190517T0084	GM004452	99.5	6.5e-112	VFG022648	CVF309	Leucine synthesis	leuD isopropylmalate isomerase small subunit	199	YP_001704023	1	leuD
1000	UM190517T0084	GM004523	99.3	0	VFG029151	CVF315	Mycobactin	fadD33 ligase	549	WP_005059131	1	fadD33
1001	UM190517T0084	GM004652	100	1.8e-230	VFG030998	CVF654	FadE29	fadE29 Putative acyl-CoA dehydrogenase	387	YP_001701367	1	fadE29
1002	UM190517T0084	GM004653	100	2e-196	VFG030947	CVF653	FadE28	fadE28 Probable acyl-CoA dehydrogenase FadE	353	YP_001701366	1	fadE28
1003	UM190517T0084	GM004654	99.8	1.6e-248	VFG030895	CVF652	Cyp125	cyp125 Putative cytochrome P450	419	YP_001701365	1	cyp125
1004	UM190517T0084	GM004724	100	1.8e-76	VFG022617	CVF305	Pantothenate synthesis	panD aspartate 1-decarboxylase precursor	141	YP_001701295	1	panD
1005	UM190517T0084	GM004725	100	6.9e-177	VFG022609	CVF305	Pantothenate synthesis	panC pantoate--beta-alanine ligase	310	YP_001701294	1	panC
1006	UM190517T0084	GM004929	100	1.1e-137	VFG022905	CVF331	PhoP/R	phoP putative DNA-binding response regulator PhoP	247	YP_001701425	1	phoP
1007	UM190517T0084	GM004930	99.8	1.9e-299	VFG022912	CVF331	PhoP/R	phoR putative sensor histidine kinase PhoR	525	YP_001701426	1	phoR
1008	UM190517T0084	GM004944	100	2.6e-173	VFG022625	CVF306	Purine synthesis	purC phosphoribosylaminoimidazole-succinocarboxamide synthase	297	YP_001701440	1	purC
1009	UM190517T0084	GM005015	100	1.1e-49	VFG023343	CVF635	ESX-3 (T7SS)	PE5 PE family protein	102	YP_001702966	1	PE5
1010	UM190517T0085	GM000001	100	7.6e-196	VFG030960	CVF653	FadE28	fadE28 acyl-CoA dehydrogenase FadE	353	WP_005064822	1	fadE28
1011	UM190517T0085	GM000002	100	1.8e-230	VFG030998	CVF654	FadE29	fadE29 Putative acyl-CoA dehydrogenase	387	YP_001701367	1	fadE29
1012	UM190517T0085	GM000015	100	1e-214	VFG028282	CVF298	ESX-1 (T7SS)	espI ESX-1 secretion-associated protein EspI	327	WP_079462708	1	espI
1013	UM190517T0085	GM000053	100	5.3e-51	VFG023359	CVF635	ESX-3 (T7SS)	esxH ESAT-6-like protein esxH	96	YP_001702963	1	esxH
1014	UM190517T0085	GM000061	100	1.1e-137	VFG022905	CVF331	PhoP/R	phoP putative DNA-binding response regulator PhoP	247	YP_001701425	1	phoP
1015	UM190517T0085	GM000076	100	3.4e-173	VFG007789	CVF306	Purine synthesis	purC phosphoribosylaminoimidazole-succinocarboxamide synthase	297	WP_005064149	1	purC
1016	UM190517T0085	GM000344	100	5.4e-85	VFG008416	CVF296	19-kD protein	lpqH lipoprotein lpqH precursor	158	WP_005063619	1	ipqH
1017	UM190517T0085	GM000364	100	9e-115	VFG030049	CVF650	GPL locus	gap-like gap like protein	217	WP_005063592	1	gap-like protein
1018	UM190517T0085	GM000367	100	0	VFG029914	CVF650	GPL locus	mmpL10 MmpL family protein	1002	WP_016341936	1	mmpL10
1019	UM190517T0085	GM000369	99.8	0	VFG029835	CVF650	GPL locus	pks malonyl CoA-acyl carrier protein transacylase	3699	WP_016341938	1	pks
1020	UM190517T0085	GM000385	100	9.6e-263	VFG027181	CVF332	PrrA/B	prrB sensor histidine kinase PrrB	439	WP_005092753	1	prrB
1021	UM190517T0085	GM000431	99.8	4.7e-237	VFG027854	CVF340	Mce5	mce5F Mce family protein, Mce5F	416	WP_005066062	1	mce5F
1022	UM190517T0085	GM000433	100	1.2e-196	VFG023112	CVF340	Mce5	mce5C putative MCE family protein	348	YP_001701752	1	mce5C
1023	UM190517T0085	GM000434	100	1.2e-198	VFG027838	CVF340	Mce5	mce5B Mce family protein, Mce5B	352	WP_005063500	1	mce5B
1024	UM190517T0085	GM000435	99.8	1e-305	VFG027835	CVF340	Mce5	mce5A Mce family protein, Mce5A	522	WP_005063499	1	mce5A_MAB_1010c
1025	UM190517T0085	GM000506	100	1.7e-124	VFG027205	CVF333	MprA/B	mprA two component response transcriptional regulatory protein MprA	228	WP_005098722	1	mprA
1026	UM190517T0085	GM000552	99.8	0	VFG029151	CVF315	Mycobactin	fadD33 ligase	549	WP_005059131	1	fadD33
1027	UM190517T0085	GM000828	100	2.2e-144	VFG027009	CVF327	Sigma E	sigE alternative RNA polymerase sigma factor	256	WP_005059659	1	sigE
1028	UM190517T0085	GM000838	99.8	2.5e-271	VFG030538	CVF651	Trehalose-recycling ABC transporter	lpqY sugar ABC transporter, sugar-binding protein LpqY	474	WP_016342136	1	ibqY
1029	UM190517T0085	GM000839	99.3	6.3e-167	VFG030592	CVF651	Trehalose-recycling ABC transporter	sugA sugar ABC transporter permease SugA	300	WP_005059670	1	sugA
1030	UM190517T0085	GM000840	99.6	8.1e-153	VFG030646	CVF651	Trehalose-recycling ABC transporter	sugB sugar ABC transporter permease SugB	277	WP_016342137	1	sugB
1031	UM190517T0085	GM000841	99.7	2.5e-216	VFG030700	CVF651	Trehalose-recycling ABC transporter	sugC sugar ABC transporter ATP-binding protein SugC	391	WP_005098896	1	sugC
1032	UM190517T0085	GM001077	99.7	1.3e-197	VFG008476	CVF291	Antigen 85 complex	fbpC antigen 85-B	331	WP_016342302	1	fbpC
1033	UM190517T0085	GM001193	99.7	5.4e-202	VFG023126	CVF341	Mce6	mce6B putative Mce family protein	355	YP_001702435	1	mce6B
1034	UM190517T0085	GM001194	99.7	9.6e-188	VFG027862	CVF341	Mce6	mce6C MCE-family protein Mce6C	338	WP_025982897	1	mce6C
1035	UM190517T0085	GM001195	99.5	3.4e-207	VFG027864	CVF341	Mce6	mce6D MCE-family protein Mce6D	369	WP_016342352	1	mce6D
1036	UM190517T0085	GM001196	99.2	1.3e-209	VFG027866	CVF341	Mce6	mce6E MCE-family lipoprotein Mce6E	376	WP_041927637	1	mce6E
1037	UM190517T0085	GM001197	99.2	1.7e-228	VFG027868	CVF341	Mce6	mce6F MCE-family protein Mce6F	399	WP_016342354	1	mce6F
1038	UM190517T0085	GM001252	99.7	9.5e-221	VFG029172	CVF315	Mycobactin	fadE14 acyl-CoA dehydrogenase YngJ	379	WP_005060526	1	fadE14
1039	UM190517T0085	GM001300	100	5.7e-90	VFG031539	CVF661	Tyrosine phosphatase	ptpA putative low molecular weight protein-tyrosine-phosphatase	162	WP_005060635	1	ptpA
1040	UM190517T0085	GM001338	100	1.8e-288	VFG026415	CVF311	Glutamine synthesis	glnA1 glutamine synthetase, type I	478	WP_005060729	1	glnA1
1041	UM190517T0085	GM001376	99.4	1.6e-204	VFG026353	CVF308	Tryptophan synthesis	trpD anthranilate phosphoribosyltransferase	361	WP_005060830	1	trpD
1042	UM190517T0085	GM001484	99.7	1.3e-211	VFG030304	CVF649	MymA operon	adhD alcohol dehydrogenase	368	WP_011560572	1	adhD
1043	UM190517T0085	GM001526	100	6.4e-261	VFG026596	CVF315	Mycobactin	mbtC polyketide synthase MbtC	441	WP_016342473	1	mbtC
1044	UM190517T0085	GM001528	99.6	0	VFG026553	CVF315	Mycobactin	mbtE putative non-ribosomal peptide synthetase MbtE	1675	WP_016342474	1	mbtE
1045	UM190517T0085	GM001529	99.9	0	VFG026537	CVF315	Mycobactin	mbtF linear gramicidin synthase subunit C	1509	WP_005061162	1	mbtF
1046	UM190517T0085	GM001530	100	0	VFG026625	CVF315	Mycobactin	mbtB Phenyloxazoline synthase MbtB	1155	WP_005061165	1	mbtB
1047	UM190517T0085	GM001546	100	0	VFG027911	CVF620	NuoG	nuoG NADH-quinone oxidoreductase subunit G	792	WP_005061212	1	nuoG
1048	UM190517T0085	GM001571	99.8	0	VFG031167	CVF656	Proteasome-associated proteins	mpa ATPase	602	WP_005061265	1	mpa
1049	UM190517T0085	GM001572	100	2.6e-87	VFG031606	CVF664	Sigma L	sigL Probable RNA polymerase sigma-70 factor, ECF subfamily	160	YP_001702898	1	sigL
1050	UM190517T0085	GM001634	99.4	4.6e-187	VFG028799	CVF635	ESX-3 (T7SS)	eccE3 ESX-3 secretion system protein EccE3	332	WP_016342525	1	eccE3
1051	UM190517T0085	GM001636	99.8	1e-253	VFG028752	CVF635	ESX-3 (T7SS)	eccD3 type VII secretion integral membrane protein EccD	462	WP_005061422	1	eccD3
1052	UM190517T0085	GM001637	100	1.8e-163	VFG028728	CVF635	ESX-3 (T7SS)	espG3 ESX-3 secretion-associated protein EspG3	287	WP_005067760	1	eccG3
1053	UM190517T0085	GM001638	100	5.3e-51	VFG023359	CVF635	ESX-3 (T7SS)	esxH ESAT-6-like protein esxH	96	YP_001702963	1	esxH
1054	UM190517T0085	GM001639	100	5.2e-46	VFG023319	CVF635	ESX-3 (T7SS)	esxG PE family protein	97	YP_001702964	1	esxG
1055	UM190517T0085	GM001725	99.5	8.5e-112	VFG026367	CVF309	Leucine synthesis	leuD 3-isopropylmalate dehydratase small subunit	199	WP_005069703	1	leuD
1056	UM190517T0085	GM001982	99.6	4.4e-131	VFG022883	CVF328	Sigma H	sigH RNA polymerase sigma-E factor	235	YP_001704273	1	sigH
1057	UM190517T0085	GM002006	100	6.2e-133	VFG026443	CVF313	Magnesium transport	mgtC mg2+ transport protein	240	WP_005056278	1	mgtC
1058	UM190517T0085	GM002175	99.9	0	VFG023418	CVF636	ESX-4 (T7SS)	eccC4 putative FtsK/SpoIIIE family protein	1311	YP_001704484	1	EccC4
1059	UM190517T0085	GM002176	100	1.6e-284	VFG023425	CVF636	ESX-4 (T7SS)	cccD4 hypothetical protein	511	YP_001704485	1	cccD4
1060	UM190517T0085	GM002177	100	1.5e-279	VFG028932	CVF636	ESX-4 (T7SS)	mycP4 thermophilic serine proteinase	479	WP_005055986	1	mycP4
1061	UM190517T0085	GM002178	99.8	6.7e-283	VFG028954	CVF636	ESX-4 (T7SS)	eccB4 ESX-4 secretion system protein eccB4	493	WP_005055984	1	eccB4
1062	UM190517T0085	GM002310	99.8	0	VFG027279	CVF334	DevR/S	devS two-component histidine kinase DevS	567	WP_005061473	1	devS
1063	UM190517T0085	GM002311	100	2e-115	VFG027255	CVF334	DevR/S	devR/dosR transcriptional regulatory protein DevR	216	WP_005061475	1	devR
1064	UM190517T0085	GM002415	99.1	1.3e-59	VFG031219	CVF668	Heme uptake	MASS_4011 hypothetical protein	114	WP_016343327	1	MAB_3999
1065	UM190517T0085	GM002422	100	2.2e-156	VFG007814	CVF307	Proline synthesis	proC pyrroline-5-carboxylate reductase	295	WP_171505065	1	proC
1066	UM190517T0085	GM002463	100	1.3e-124	VFG031738	CVF667	RegX3	regX3 Sensory transduction protein RegX3	228	YP_001704775	1	regX3
1067	UM190517T0085	GM002509	100	2.6e-251	VFG017665	CVF302	Isocitrate lyase	icl isocitrate lyase	430	WP_005062139	1	icl
1068	UM190517T0085	GM002512	100	8.4e-147	VFG029745	CVF650	GPL locus	gap gap protein	267	WP_005102325	1	gap
1069	UM190517T0085	GM002518	100	7.9e-150	VFG029668	CVF650	GPL locus	fmt Phthiotriol/phenolphthiotriol dimycocerosates methyltransferase	259	WP_005062147	1	fmt
1070	UM190517T0085	GM002519	100	1.3e-242	VFG029651	CVF650	GPL locus	gtf2 glycosyltransferase	417	WP_005062148	1	gtfB
1071	UM190517T0085	GM002520	99.6	3.5e-153	VFG029620	CVF650	GPL locus	rmt3 Methyltransferase MtfD	262	YP_001704832	1	rmt3
1072	UM190517T0085	GM002523	100	2.7e-248	VFG029592	CVF650	GPL locus	gtf1 glycosyltransferase	422	WP_005062156	1	gtfA
1073	UM190517T0085	GM002527	99.7	7.6e-204	VFG029554	CVF650	GPL locus	rmlB NAD-dependent epimerase/dehydratase	353	WP_005062162	1	rmlB
1074	UM190517T0085	GM002528	100	1.2e-259	VFG029541	CVF650	GPL locus	gtf3 putative glycosyltransferase GtfA	419	WP_005101662	1	gtf3
1075	UM190517T0085	GM002530	99.7	2.4e-163	VFG029498	CVF650	GPL locus	rmlA Glucose-1-phosphate thymidylyltransferase	288	YP_001704840	1	rmlA
1076	UM190517T0085	GM002531	100	2.1e-59	VFG029479	CVF650	GPL locus	MASS_4113 hypothetical protein	112	WP_005062169	1	MAB_4114
1077	UM190517T0085	GM002532	100	0	VFG029465	CVF650	GPL locus	mmpL4b putative membrane protein MmpL	983	WP_005119016	1	mmpL4b
1078	UM190517T0085	GM002533	100	0	VFG029435	CVF650	GPL locus	mmpL4a Putative membrane protein, MmpL	959	YP_001704843	1	mmpL4a
1079	UM190517T0085	GM002534	100	2e-75	VFG029394	CVF650	GPL locus	mmpS4 Putative membrane protein, MmpS family	138	YP_001704844	1	mmpS4
1080	UM190517T0085	GM002541	99.5	2.3e-225	VFG017625	CVF297	Enhanced intracellular survival protein	eis enhanced intracellular survival protein Eis1	393	WP_016343374	1	eis1
1081	UM190517T0085	GM002564	100	6.4e-297	VFG027812	CVF339	Mce4	mce4F Mce-family protein, Mce4F	509	WP_016343381	1	mce4F
1082	UM190517T0085	GM002565	100	2.4e-219	VFG027789	CVF339	Mce4	mce4E virulence factor Mce family protein	388	WP_016343382	1	mce4E
1083	UM190517T0085	GM002566	100	3.2e-271	VFG027767	CVF339	Mce4	mce4D virulence factor Mce family protein	464	WP_005071294	1	mce4D
1084	UM190517T0085	GM002567	100	2.6e-196	VFG027743	CVF339	Mce4	mce4C Mce-family protein, Mce4C	352	WP_005071295	1	mce4C
1085	UM190517T0085	GM002568	100	2.6e-193	VFG027721	CVF339	Mce4	mce4B Mce-family protein, Mce4B	344	WP_005071297	1	mce4B
1086	UM190517T0085	GM002569	100	3.6e-226	VFG027698	CVF339	Mce4	mce4A virulence factor Mce family protein	399	WP_005062254	1	mce4A
1087	UM190517T0085	GM002641	99.9	0	VFG008393	CVF295	Protein kinase G	pknG putative serine/threonine-protein kinase pknG	753	WP_016343449	1	pknG
1088	UM190517T0085	GM002788	99.3	2.4e-76	VFG022539	CVF294	Alpha-crystallin	hspX heat shock protein Hsp20	142	YP_001705126	1	hspX
1089	UM190517T0085	GM002793	99.5	1.4e-111	VFG022829	CVF322	AhpC	ahpC putative alkylhydroperoxidase C	195	YP_001705132	1	aphC
1090	UM190517T0085	GM002822	100	0	VFG029791	CVF650	GPL locus	fadE5 acyl-CoA dehydrogenase FadE	611	WP_005063997	1	fadE5
1091	UM190517T0085	GM002908	99.8	0	VFG031326	CVF668	Heme uptake	mmpL11 putative membrane protein, MmpL	923	WP_005071642	1	mmpL11
1092	UM190517T0085	GM002915	99.8	0	VFG031064	CVF655	Zn++ metallophrotease	zmp1 metalloendopeptidase PepO	660	WP_005063725	1	zmp1
1093	UM190517T0085	GM002947	99.2	7.9e-295	VFG023106	CVF340	Mce5	mce5A putative Mce family protein	510	YP_001705291	1	mce5A_MAB_4568c
1094	UM190517T0085	GM003074	99.8	9.2e-299	VFG028613	CVF635	ESX-3 (T7SS)	eccB3 type VII secretion protein EccB	521	WP_005058898	1	eccB3
1095	UM190517T0085	GM003075	100	0	VFG028589	CVF635	ESX-3 (T7SS)	eccA3 type VII secretion AAA-ATPase EccA	604	WP_198528229	1	eccA3
1096	UM190517T0085	GM003086	99.6	3.1e-258	VFG026692	CVF315	Mycobactin	mbtI Isochorismate synthase/isochorismate-pyruvate lyase mbtI	450	WP_005058871	1	mbtI
1097	UM190517T0085	GM003088	99.6	0	VFG026640	CVF315	Mycobactin	mbtA mycobactin-specific salicyl-AMP ligase	550	WP_016342530	1	mbtA
1098	UM190517T0085	GM003090	99.8	1.8e-252	VFG026515	CVF315	Mycobactin	mbtG L-lysine 6-monooxygenase mbtG	429	WP_005099527	1	mbtG
1099	UM190517T0085	GM003095	100	0	VFG026731	CVF316	ABC transporter	irtB iron import ATP-binding/permease protein IrtB	582	WP_005058854	1	irtB
1100	UM190517T0085	GM003221	99.9	0	VFG009161	CVF299	Accessory secretion factor	secA2 preprotein translocase subunit SecA	774	WP_005067995	1	secA
1101	UM190517T0085	GM003294	99.9	0	VFG026864	CVF321	Catalase-peroxidase	katG catalase/peroxidase HPI	738	WP_005058381	1	katG
1102	UM190517T0085	GM003702	99.9	0	VFG027302	CVF335	(p)ppGpp synthesis and hydrolysis	relA GTP pyrophosphokinase	788	WP_005057565	1	relA
1103	UM190517T0085	GM003869	99.6	1.6e-125	VFG026467	CVF314	Iron-dependent regulator	ideR iron-dependent repressor and activator IdeR	228	WP_005057208	1	ideR
1104	UM190517T0085	GM003967	100	7.3e-119	VFG029190	CVF315	Mycobactin	mbtK lysine N-acyltransferase mbtK	202	WP_005100771	1	mbtK
1105	UM190517T0085	GM004057	100	5.3e-51	VFG023359	CVF635	ESX-3 (T7SS)	esxH ESAT-6-like protein esxH	96	YP_001702963	1	esxH
1106	UM190517T0085	GM004123	100	6.3e-71	VFG023243	CVF298	ESX-1 (T7SS)	espR hypothetical protein	132	YP_001700869	1	espR
1107	UM190517T0085	GM004125	99.5	1.2e-121	VFG022845	CVF324	Iron-cofactored SOD	sodA superoxide dismutase Mn	207	YP_001700872	1	sodA
1108	UM190517T0085	GM004181	100	2.9e-197	VFG008435	CVF291	Antigen 85 complex	fbpA antigen 85-A	333	WP_005062965	1	fbpA
1109	UM190517T0085	GM004475	100	9e-177	VFG008088	CVF305	Pantothenate synthesis	panC pantoate--beta-alanine ligase	310	WP_005065022	1	panC
1110	UM190517T0085	GM004489	100	1.1e-293	VFG008055	CVF304	Phospholipases C	plcC non-hemolytic phospholipase C	479	WP_016341744	1	plcC
1111	UM190517T0086	GM000076	99.4	2.7e-84	VFG022553	CVF296	19-kD protein	lpqH lipoprotein lpqH precursor	158	YP_001701633	1	ipqH
1112	UM190517T0086	GM000093	100	1.5e-114	VFG030047	CVF650	GPL locus	gap-like hypothetical protein	217	YP_001701680	1	gap-like protein
1113	UM190517T0086	GM000094	99.5	0	VFG029951	CVF650	GPL locus	fad23 Putative fatty-acid--CoA ligase FadD	572	YP_001701681	1	fad23
1114	UM190517T0086	GM000096	99.9	0	VFG029903	CVF650	GPL locus	mmpL10 Putative membrane protein, MmpL family	1002	YP_001701683	1	mmpL10
1115	UM190517T0086	GM000098	99.7	0	VFG029828	CVF650	GPL locus	pks Probable polyketide synthase	3697	YP_001701685	1	pks
1116	UM190517T0086	GM000114	100	1.4e-261	VFG022927	CVF332	PrrA/B	prrB sensor histidine kinase PrrB	470	YP_001701701	1	prrB
1117	UM190517T0086	GM000163	100	7.2e-238	VFG023121	CVF340	Mce5	mce5F putative MCE family protein	416	YP_001701749	1	mce5F
1118	UM190517T0086	GM000164	100	6.6e-250	VFG023118	CVF340	Mce5	mce5E putative MCE family protein	436	YP_001701750	1	mce5E
1119	UM190517T0086	GM000165	100	8.9e-211	VFG023115	CVF340	Mce5	mce5D putative MCE family protein	375	YP_001701751	1	mce5D
1120	UM190517T0086	GM000166	100	1.2e-196	VFG023112	CVF340	Mce5	mce5C putative MCE family protein	348	YP_001701752	1	mce5C
1121	UM190517T0086	GM000167	99.7	3.6e-198	VFG023109	CVF340	Mce5	mce5B putative MCE family protein	352	YP_001701753	1	mce5B
1122	UM190517T0086	GM000280	99.3	0	VFG029151	CVF315	Mycobactin	fadD33 ligase	549	WP_005059131	1	fadD33
1123	UM190517T0086	GM000517	100	1.7e-144	VFG022875	CVF327	Sigma E	sigE alternative RNA polymerase sigma factor	256	YP_001702102	1	sigE
1124	UM190517T0086	GM000527	99.4	2.1e-270	VFG030538	CVF651	Trehalose-recycling ABC transporter	lpqY sugar ABC transporter, sugar-binding protein LpqY	474	WP_016342136	1	ibqY
1125	UM190517T0086	GM000529	99.6	6.2e-153	VFG030632	CVF651	Trehalose-recycling ABC transporter	sugB Probable sugar ABC transporter, permease protein SugB	277	YP_001702114	1	sugB
1126	UM190517T0086	GM000530	99.7	3.3e-216	VFG030706	CVF651	Trehalose-recycling ABC transporter	sugC maltodextrin import ATP-binding protein MsmX	391	WP_005059672	1	sugC
1127	UM190517T0086	GM000661	99.6	1.6e-125	VFG022680	CVF314	Iron-dependent regulator	ideR Iron-dependent repressor IdeR	228	YP_001703761	1	ideR
1128	UM190517T0086	GM000819	99.9	0	VFG022965	CVF335	(p)ppGpp synthesis and hydrolysis	relA GTP pyrophosphokinase	788	YP_001703609	1	relA
1129	UM190517T0086	GM001077	99.1	2.5e-60	VFG031206	CVF668	Heme uptake	MAB_3999 hypothetical protein	114	YP_001704727	1	MAB_3999
1130	UM190517T0086	GM001084	100	1.3e-156	VFG022633	CVF307	Proline synthesis	proC pyrroline-5-carboxylate reductase	299	YP_001704733	1	proC
1131	UM190517T0086	GM001126	100	1.3e-124	VFG031738	CVF667	RegX3	regX3 Sensory transduction protein RegX3	228	YP_001704775	1	regX3
1132	UM190517T0086	GM001227	100	3.5e-251	VFG022581	CVF302	Isocitrate lyase	icl isocitrate lyase AceA	430	YP_001704822	1	icl
1133	UM190517T0086	GM001229	100	3.8e-147	VFG029738	CVF650	GPL locus	gap hypothetical protein	267	YP_001704824	1	gap
1134	UM190517T0086	GM001230	99.9	0	VFG029724	CVF650	GPL locus	mps2 Probable peptide synthetase NRP	2581	YP_001704825	1	mps2
1135	UM190517T0086	GM001236	100	3.7e-242	VFG029636	CVF650	GPL locus	gtf2 Putative glycosyltransferase GtfB	417	YP_001704831	1	gtfB
1136	UM190517T0086	GM001237	99.6	3.5e-153	VFG029620	CVF650	GPL locus	rmt3 Methyltransferase MtfD	262	YP_001704832	1	rmt3
1137	UM190517T0086	GM001238	99.7	5.6e-213	VFG029609	CVF650	GPL locus	atf Acetyltransferase	374	YP_001704833	1	atf
1138	UM190517T0086	GM001239	100	6e-248	VFG029578	CVF650	GPL locus	gtf1 Glycosyltransferase GtfA	422	YP_001704834	1	gtfA
1139	UM190517T0086	GM001241	100	1.4e-134	VFG029559	CVF650	GPL locus	rmt2 Putative methyltransferase	230	YP_001704836	1	rmt2
1140	UM190517T0086	GM001243	99.7	1.7e-203	VFG029548	CVF650	GPL locus	rmlB Putative epimerase/dehydratase	353	YP_001704838	1	rmlB
1141	UM190517T0086	GM001244	100	1.6e-259	VFG029538	CVF650	GPL locus	gtf3 Putative glycosyltransferase GtfA	440	YP_001704839	1	gtf3
1142	UM190517T0086	GM001245	99.7	2.4e-163	VFG029498	CVF650	GPL locus	rmlA Glucose-1-phosphate thymidylyltransferase	288	YP_001704840	1	rmlA
1143	UM190517T0086	GM001246	100	2.1e-59	VFG029473	CVF650	GPL locus	MAB_4114 hypothetical protein	112	YP_001704841	1	MAB_4114
1144	UM190517T0086	GM001247	100	0	VFG029458	CVF650	GPL locus	mmpL4b Putative membrane protein, MmpL	987	YP_001704842	1	mmpL4b
1145	UM190517T0086	GM001248	99.9	0	VFG029435	CVF650	GPL locus	mmpL4a Putative membrane protein, MmpL	959	YP_001704843	1	mmpL4a
1146	UM190517T0086	GM001249	100	2e-75	VFG029394	CVF650	GPL locus	mmpS4 Putative membrane protein, MmpS family	138	YP_001704844	1	mmpS4
1147	UM190517T0086	GM001281	99.8	5.4e-296	VFG023099	CVF339	Mce4	mce4F MCE-family protein	509	YP_001704875	1	mce4F
1148	UM190517T0086	GM001282	99.7	7e-219	VFG023092	CVF339	Mce4	mce4E MCE-family protein LprN	388	YP_001704876	1	mce4E
1149	UM190517T0086	GM001283	100	3.2e-271	VFG023085	CVF339	Mce4	mce4D MCE-family protein	464	YP_001704877	1	mce4D
1150	UM190517T0086	GM001285	100	4.5e-193	VFG023071	CVF339	Mce4	mce4B MCE-family protein	344	YP_001704879	1	mce4B
1151	UM190517T0086	GM001286	99.7	6.1e-226	VFG023064	CVF339	Mce4	mce4A MCE-family protein	399	YP_001704880	1	mce4A
1152	UM190517T0086	GM001359	100	0	VFG022545	CVF295	Protein kinase G	pknG serine/threonine-protein kinase	753	YP_001704951	1	pknG
1153	UM190517T0086	GM001486	99.4	3.8e-197	VFG008476	CVF291	Antigen 85 complex	fbpC antigen 85-B	331	WP_016342302	1	fbpC
1154	UM190517T0086	GM001607	100	1.9e-202	VFG023126	CVF341	Mce6	mce6B putative Mce family protein	355	YP_001702435	1	mce6B
1155	UM190517T0086	GM001608	99.4	3.6e-187	VFG027862	CVF341	Mce6	mce6C MCE-family protein Mce6C	338	WP_025982897	1	mce6C
1156	UM190517T0086	GM001609	99.5	4.5e-207	VFG023130	CVF341	Mce6	mce6D putative Mce family protein	369	YP_001702437	1	mce6D
1157	UM190517T0086	GM001610	100	1e-211	VFG023132	CVF341	Mce6	mce6E putative Mce family protein	376	YP_001702438	1	mce6E
1158	UM190517T0086	GM001651	99.2	1.4e-219	VFG029172	CVF315	Mycobactin	fadE14 acyl-CoA dehydrogenase YngJ	379	WP_005060526	1	fadE14
1159	UM190517T0086	GM001698	99.4	2.2e-89	VFG031526	CVF661	Tyrosine phosphatase	ptpA Putative low molecular weight protein tyrosine phosphatase	162	YP_001702637	1	ptpA
1160	UM190517T0086	GM001732	100	1.8e-288	VFG022664	CVF311	Glutamine synthesis	glnA1 glutamine synthetase, type I GlnA1	478	YP_001702670	1	glnA1
1161	UM190517T0086	GM001899	100	3.7e-278	VFG022816	CVF320	Nitrate/nitrite transporter	narK2 integral membrane nitrite extrusion protein NarK3	481	YP_001704253	1	narK2
1162	UM190517T0086	GM001920	100	1.5e-131	VFG022883	CVF328	Sigma H	sigH RNA polymerase sigma-E factor	235	YP_001704273	1	sigH
1163	UM190517T0086	GM001969	100	6.2e-133	VFG022673	CVF313	Magnesium transport	mgtC Mg2+ transport P-type ATPase C MgtC	240	YP_001704322	1	mgtC
1164	UM190517T0086	GM002156	100	2.6e-115	VFG022951	CVF334	DevR/S	devR/dosR LuxR family transcriptional regulator	216	YP_001704619	1	devR
1165	UM190517T0086	GM002157	99.8	0	VFG022958	CVF334	DevR/S	devS histidine kinase response regulator	567	YP_001704618	1	devS
1166	UM190517T0086	GM002286	99.8	1.1e-282	VFG023439	CVF636	ESX-4 (T7SS)	eccB4 hypothetical protein	493	YP_001704487	1	PE5
1167	UM190517T0086	GM002287	99.6	9.7e-279	VFG023432	CVF636	ESX-4 (T7SS)	mycP4 putative protease	479	YP_001704486	1	mycP4
1168	UM190517T0086	GM002288	100	1.6e-284	VFG023425	CVF636	ESX-4 (T7SS)	cccD4 hypothetical protein	511	YP_001704485	1	cccD4
1169	UM190517T0086	GM002289	99.9	0	VFG023418	CVF636	ESX-4 (T7SS)	eccC4 putative FtsK/SpoIIIE family protein	1311	YP_001704484	1	EccC4
1170	UM190517T0086	GM002360	99.8	5.4e-299	VFG023327	CVF635	ESX-3 (T7SS)	eccB3 hypothetical protein	521	YP_001702968	1	eccB3
1171	UM190517T0086	GM002361	99.7	0	VFG023311	CVF635	ESX-3 (T7SS)	eccA3 hypothetical protein	620	YP_001702969	1	eccA3
1172	UM190517T0086	GM002372	99.6	4.7e-259	VFG022751	CVF315	Mycobactin	mbtI salicylate synthase MbtI	453	YP_001702980	1	mbtI
1173	UM190517T0086	GM002374	100	0	VFG022737	CVF315	Mycobactin	mbtA bifunctional salicyl-AMP ligase/salicyl-S-arcp synthetase	550	YP_001702982	1	mbtA
1174	UM190517T0086	GM002376	99.5	4.1e-252	VFG026515	CVF315	Mycobactin	mbtG L-lysine 6-monooxygenase mbtG	429	WP_005099527	1	mbtG
1175	UM190517T0086	GM002388	99.8	0	VFG022788	CVF316	ABC transporter	irtB ABC transporter ATP-binding protein	582	YP_001702996	1	irtB
1176	UM190517T0086	GM002389	100	0	VFG022781	CVF316	ABC transporter	irtA ABC transporter ATP-binding protein	862	YP_001702997	1	irtA
1177	UM190517T0086	GM002506	100	5.9e-87	VFG022554	CVF296	19-kD protein	lpqH lipoprotein LpqH precursor	162	YP_001703114	1	ipqH
1178	UM190517T0086	GM002524	99.6	0	VFG009161	CVF299	Accessory secretion factor	secA2 preprotein translocase subunit SecA	774	WP_005067995	1	secA
1179	UM190517T0086	GM002842	100	9.1e-44	VFG029676	CVF650	GPL locus	mbtH MbtH-like protein	76	WP_005095641	1	mbtH
1180	UM190517T0086	GM003011	100	6.8e-106	VFG022890	CVF329	Sigma M	sigM alternative RNA polymerase sigma factor SigM	194	YP_001705660	1	sigM
1181	UM190517T0086	GM003074	100	1.1e-49	VFG023343	CVF635	ESX-3 (T7SS)	PE5 PE family protein	102	YP_001702966	1	PE5
1182	UM190517T0086	GM003221	99.5	6.5e-112	VFG022648	CVF309	Leucine synthesis	leuD isopropylmalate isomerase small subunit	199	YP_001704023	1	leuD
1183	UM190517T0086	GM003342	100	1.1e-76	VFG022539	CVF294	Alpha-crystallin	hspX heat shock protein Hsp20	142	YP_001705126	1	hspX
1184	UM190517T0086	GM003347	99.5	1.4e-111	VFG022829	CVF322	AhpC	ahpC putative alkylhydroperoxidase C	195	YP_001705132	1	aphC
1185	UM190517T0086	GM003376	99.8	0	VFG029777	CVF650	GPL locus	fadE5 Probable acyl-CoA dehydrogenase FadE	614	YP_001705161	1	fadE5
1186	UM190517T0086	GM003455	100	0	VFG031312	CVF668	Heme uptake	mmpL11 Putative membrane protein, MmpL	923	YP_001705252	1	mmpL11
1187	UM190517T0086	GM003462	99.8	0	VFG031050	CVF655	Zn++ metallophrotease	zmp1 Probable zinc metalloprotease	660	YP_001705259	1	zmp1
1188	UM190517T0086	GM003494	100	3.8e-297	VFG023106	CVF340	Mce5	mce5A putative Mce family protein	510	YP_001705291	1	mce5A_MAB_4568c
1189	UM190517T0086	GM003506	100	2.1e-212	VFG030297	CVF649	MymA operon	adhD Probable zinc-type alcohol dehydrogenase AdhD	368	YP_001702819	1	adhD
1190	UM190517T0086	GM003546	99.9	0	VFG022716	CVF315	Mycobactin	mbtD putative polyketide synthase MbtD	1010	YP_001702854	1	mbtD
1191	UM190517T0086	GM003547	100	6.4e-261	VFG022723	CVF315	Mycobactin	mbtC putative polyketide synthase MbtC	441	YP_001702855	1	mbtC
1192	UM190517T0086	GM003550	99.9	0	VFG022702	CVF315	Mycobactin	mbtF putative peptide synthetase MbtF	1509	YP_001702858	1	mbtF
1193	UM190517T0086	GM003551	100	0	VFG022730	CVF315	Mycobactin	mbtB putative phenyloxazoline synthase MbtB	1155	YP_001702859	1	mbtB
1194	UM190517T0086	GM003567	99.9	0	VFG022853	CVF620	NuoG	nuoG NADH dehydrogenase subunit G	792	YP_001702875	1	nuoG
1195	UM190517T0086	GM003590	99.7	0	VFG031167	CVF656	Proteasome-associated proteins	mpa ATPase	602	WP_005061265	1	mpa
1196	UM190517T0086	GM003592	99.4	1e-86	VFG031606	CVF664	Sigma L	sigL Probable RNA polymerase sigma-70 factor, ECF subfamily	160	YP_001702898	1	sigL
1197	UM190517T0086	GM003654	99.4	8.4e-178	VFG023391	CVF635	ESX-3 (T7SS)	eccE3 hypothetical protein	317	YP_001702959	1	eccE3
1198	UM190517T0086	GM003655	99.6	1.1e-263	VFG023383	CVF635	ESX-3 (T7SS)	mycP3 peptidase	461	YP_001702960	1	mycP3
1199	UM190517T0086	GM003656	100	6.1e-254	VFG023375	CVF635	ESX-3 (T7SS)	eccD3 hypothetical protein	462	YP_001702961	1	eccD3
1200	UM190517T0086	GM003657	99.3	9e-163	VFG023367	CVF635	ESX-3 (T7SS)	espG3 hypothetical protein	287	YP_001702962	1	eccG3
1201	UM190517T0086	GM003725	100	6.3e-71	VFG023243	CVF298	ESX-1 (T7SS)	espR hypothetical protein	132	YP_001700869	1	espR
1202	UM190517T0086	GM003727	99.5	1.2e-121	VFG022845	CVF324	Iron-cofactored SOD	sodA superoxide dismutase Mn	207	YP_001700872	1	sodA
1203	UM190517T0086	GM003787	99.7	2.5e-196	VFG022517	CVF291	Antigen 85 complex	fbpA antigen 85-A precursor	333	YP_001700930	1	fbpA
1204	UM190517T0086	GM003828	100	1.1e-137	VFG022905	CVF331	PhoP/R	phoP putative DNA-binding response regulator PhoP	247	YP_001701425	1	phoP
1205	UM190517T0086	GM003829	99.8	1.9e-299	VFG022912	CVF331	PhoP/R	phoR putative sensor histidine kinase PhoR	525	YP_001701426	1	phoR
1206	UM190517T0086	GM003843	99.7	9.9e-173	VFG007789	CVF306	Purine synthesis	purC phosphoribosylaminoimidazole-succinocarboxamide synthase	297	WP_005064149	1	purC
1207	UM190517T0086	GM004166	99.7	1.4e-202	VFG022641	CVF308	Tryptophan synthesis	trpD anthranilate phosphoribosyltransferase	357	YP_001702706	1	trpD
1208	UM190517T0086	GM004219	100	1.8e-230	VFG030998	CVF654	FadE29	fadE29 Putative acyl-CoA dehydrogenase	387	YP_001701367	1	fadE29
1209	UM190517T0086	GM004220	100	2e-196	VFG030947	CVF653	FadE28	fadE28 Probable acyl-CoA dehydrogenase FadE	353	YP_001701366	1	fadE28
1210	UM190517T0086	GM004221	99.5	4.5e-248	VFG030895	CVF652	Cyp125	cyp125 Putative cytochrome P450	419	YP_001701365	1	cyp125
1211	UM190517T0086	GM004480	100	4.3e-119	VFG022774	CVF315	Mycobactin	mbtK hypothetical protein	202	YP_001703856	1	mbtK
1212	UM190517T0086	GM004643	99.6	1.2e-156	VFG022495	CVF289	Sulfolipid-1 biosynthesis and transport	stf0 hypothetical protein	267	YP_001702285	1	stf0
1213	UM190517T0086	GM004693	100	1.8e-76	VFG022617	CVF305	Pantothenate synthesis	panD aspartate 1-decarboxylase precursor	141	YP_001701295	1	panD
1214	UM190517T0086	GM004694	100	6.9e-177	VFG022609	CVF305	Pantothenate synthesis	panC pantoate--beta-alanine ligase	310	YP_001701294	1	panC
1215	UM190517T0086	GM004803	99.7	0	VFG022823	CVF321	Catalase-peroxidase	katG catalase/peroxidase KatG	738	YP_001703205	1	katG
1216	UM190517T0086	GM004846	100	5.2e-46	VFG023319	CVF635	ESX-3 (T7SS)	esxG PE family protein	97	YP_001702964	1	esxG
1217	UM190517T0087	GM000097	99.5	8.5e-112	VFG026367	CVF309	Leucine synthesis	leuD 3-isopropylmalate dehydratase small subunit	199	WP_005069703	1	leuD
1218	UM190517T0087	GM000363	99.6	1.6e-125	VFG026467	CVF314	Iron-dependent regulator	ideR iron-dependent repressor and activator IdeR	228	WP_005057208	1	ideR
1219	UM190517T0087	GM000503	99.4	1.7e-89	VFG031539	CVF661	Tyrosine phosphatase	ptpA putative low molecular weight protein-tyrosine-phosphatase	162	WP_005060635	1	ptpA
1220	UM190517T0087	GM000541	100	1.8e-288	VFG026415	CVF311	Glutamine synthesis	glnA1 glutamine synthetase, type I	478	WP_005060729	1	glnA1
1221	UM190517T0087	GM000579	99.4	2.7e-204	VFG026353	CVF308	Tryptophan synthesis	trpD anthranilate phosphoribosyltransferase	361	WP_005060830	1	trpD
1222	UM190517T0087	GM000687	100	6e-212	VFG030304	CVF649	MymA operon	adhD alcohol dehydrogenase	368	WP_011560572	1	adhD
1223	UM190517T0087	GM000723	100	8.4e-261	VFG026602	CVF315	Mycobactin	mbtC Erythronolide synthase, modules 1 and 2	441	WP_005099373	1	mbtC
1224	UM190517T0087	GM000725	99.7	0	VFG026553	CVF315	Mycobactin	mbtE putative non-ribosomal peptide synthetase MbtE	1675	WP_016342474	1	mbtE
1225	UM190517T0087	GM000726	99.7	0	VFG026531	CVF315	Mycobactin	mbtF non-ribosomal peptide synthetase MbtF	1509	WP_016342475	1	mbtF
1226	UM190517T0087	GM000727	99.7	0	VFG026619	CVF315	Mycobactin	mbtB phenyloxazoline synthase MbtB	1155	WP_016342476	1	mbtB
1227	UM190517T0087	GM000743	100	0	VFG027911	CVF620	NuoG	nuoG NADH-quinone oxidoreductase subunit G	792	WP_005061212	1	nuoG
1228	UM190517T0087	GM000768	99.8	0	VFG031167	CVF656	Proteasome-associated proteins	mpa ATPase	602	WP_005061265	1	mpa
1229	UM190517T0087	GM000769	100	2.6e-87	VFG031606	CVF664	Sigma L	sigL Probable RNA polymerase sigma-70 factor, ECF subfamily	160	YP_001702898	1	sigL
1230	UM190517T0087	GM000831	99.4	4.6e-187	VFG028799	CVF635	ESX-3 (T7SS)	eccE3 ESX-3 secretion system protein EccE3	332	WP_016342525	1	eccE3
1231	UM190517T0087	GM000833	100	3.6e-254	VFG028752	CVF635	ESX-3 (T7SS)	eccD3 type VII secretion integral membrane protein EccD	462	WP_005061422	1	eccD3
1232	UM190517T0087	GM000834	100	1.8e-163	VFG028728	CVF635	ESX-3 (T7SS)	espG3 ESX-3 secretion-associated protein EspG3	287	WP_005067760	1	eccG3
1233	UM190517T0087	GM000993	99.5	0	VFG031050	CVF655	Zn++ metallophrotease	zmp1 Probable zinc metalloprotease	660	YP_001705259	1	zmp1
1234	UM190517T0087	GM001000	99.8	0	VFG031312	CVF668	Heme uptake	mmpL11 Putative membrane protein, MmpL	923	YP_001705252	1	mmpL11
1235	UM190517T0087	GM001082	99.8	0	VFG029777	CVF650	GPL locus	fadE5 Probable acyl-CoA dehydrogenase FadE	614	YP_001705161	1	fadE5
1236	UM190517T0087	GM001111	99.5	1.4e-111	VFG022829	CVF322	AhpC	ahpC putative alkylhydroperoxidase C	195	YP_001705132	1	aphC
1237	UM190517T0087	GM001116	99.3	2.4e-76	VFG022539	CVF294	Alpha-crystallin	hspX heat shock protein Hsp20	142	YP_001705126	1	hspX
1238	UM190517T0087	GM001465	99.9	0	VFG027302	CVF335	(p)ppGpp synthesis and hydrolysis	relA GTP pyrophosphokinase	788	WP_005057565	1	relA
1239	UM190517T0087	GM001579	100	2.2e-144	VFG027009	CVF327	Sigma E	sigE alternative RNA polymerase sigma factor	256	WP_005059659	1	sigE
1240	UM190517T0087	GM001589	99.8	2.5e-271	VFG030538	CVF651	Trehalose-recycling ABC transporter	lpqY sugar ABC transporter, sugar-binding protein LpqY	474	WP_016342136	1	ibqY
1241	UM190517T0087	GM001590	99.7	4.8e-167	VFG030592	CVF651	Trehalose-recycling ABC transporter	sugA sugar ABC transporter permease SugA	300	WP_005059670	1	sugA
1242	UM190517T0087	GM001591	99.6	8.1e-153	VFG030646	CVF651	Trehalose-recycling ABC transporter	sugB sugar ABC transporter permease SugB	277	WP_016342137	1	sugB
1243	UM190517T0087	GM001592	100	3.9e-217	VFG030700	CVF651	Trehalose-recycling ABC transporter	sugC sugar ABC transporter ATP-binding protein SugC	391	WP_005098896	1	sugC
1244	UM190517T0087	GM001759	99.6	8.9e-157	VFG008653	CVF289	Sulfolipid-1 biosynthesis and transport	stf0 putative sulfotransferase	267	WP_016342286	1	stf0
1245	UM190517T0087	GM001929	100	2.9e-197	VFG008435	CVF291	Antigen 85 complex	fbpA antigen 85-A	333	WP_005062965	1	fbpA
1246	UM190517T0087	GM001985	99.5	1.2e-121	VFG022845	CVF324	Iron-cofactored SOD	sodA superoxide dismutase Mn	207	YP_001700872	1	sodA
1247	UM190517T0087	GM001987	100	6.3e-71	VFG023243	CVF298	ESX-1 (T7SS)	espR hypothetical protein	132	YP_001700869	1	espR
1248	UM190517T0087	GM002186	99.6	0	VFG029151	CVF315	Mycobactin	fadD33 ligase	549	WP_005059131	1	fadD33
1249	UM190517T0087	GM002322	99.6	6.6e-305	VFG027835	CVF340	Mce5	mce5A Mce family protein, Mce5A	522	WP_005063499	1	mce5A_MAB_1010c
1250	UM190517T0087	GM002323	99.7	3.6e-198	VFG023109	CVF340	Mce5	mce5B putative MCE family protein	352	YP_001701753	1	mce5B
1251	UM190517T0087	GM002324	99.7	2.6e-196	VFG023112	CVF340	Mce5	mce5C putative MCE family protein	348	YP_001701752	1	mce5C
1252	UM190517T0087	GM002325	99.7	2.2e-209	VFG023115	CVF340	Mce5	mce5D putative MCE family protein	375	YP_001701751	1	mce5D
1253	UM190517T0087	GM002326	99.8	1.9e-249	VFG023118	CVF340	Mce5	mce5E putative MCE family protein	436	YP_001701750	1	mce5E
1254	UM190517T0087	GM002327	99.8	1.6e-237	VFG023121	CVF340	Mce5	mce5F putative MCE family protein	416	YP_001701749	1	mce5F
1255	UM190517T0087	GM002405	100	0	VFG008399	CVF295	Protein kinase G	pknG serine/threonine-protein kinase pknG	753	WP_005062412	1	pknG
1256	UM190517T0087	GM002477	100	2.1e-226	VFG023064	CVF339	Mce4	mce4A MCE-family protein	399	YP_001704880	1	mce4A
1257	UM190517T0087	GM002478	99.7	2.2e-192	VFG023071	CVF339	Mce4	mce4B MCE-family protein	344	YP_001704879	1	mce4B
1258	UM190517T0087	GM002480	99.8	2.7e-270	VFG027767	CVF339	Mce4	mce4D virulence factor Mce family protein	464	WP_005071294	1	mce4D
1259	UM190517T0087	GM002481	100	1.1e-219	VFG023092	CVF339	Mce4	mce4E MCE-family protein LprN	388	YP_001704876	1	mce4E
1260	UM190517T0087	GM002482	100	1.4e-296	VFG023099	CVF339	Mce4	mce4F MCE-family protein	509	YP_001704875	1	mce4F
1261	UM190517T0087	GM002513	100	2e-75	VFG029394	CVF650	GPL locus	mmpS4 Putative membrane protein, MmpS family	138	YP_001704844	1	mmpS4
1262	UM190517T0087	GM002514	100	0	VFG029435	CVF650	GPL locus	mmpL4a Putative membrane protein, MmpL	959	YP_001704843	1	mmpL4a
1263	UM190517T0087	GM002515	100	0	VFG029458	CVF650	GPL locus	mmpL4b Putative membrane protein, MmpL	987	YP_001704842	1	mmpL4b
1264	UM190517T0087	GM002516	100	2.1e-59	VFG029473	CVF650	GPL locus	MAB_4114 hypothetical protein	112	YP_001704841	1	MAB_4114
1265	UM190517T0087	GM002517	99.7	2.4e-163	VFG029498	CVF650	GPL locus	rmlA Glucose-1-phosphate thymidylyltransferase	288	YP_001704840	1	rmlA
1266	UM190517T0087	GM002518	100	1.6e-259	VFG029538	CVF650	GPL locus	gtf3 Putative glycosyltransferase GtfA	440	YP_001704839	1	gtf3
1267	UM190517T0087	GM002519	99.7	1.7e-203	VFG029548	CVF650	GPL locus	rmlB Putative epimerase/dehydratase	353	YP_001704838	1	rmlB
1268	UM190517T0087	GM002521	100	1.4e-134	VFG029559	CVF650	GPL locus	rmt2 Putative methyltransferase	230	YP_001704836	1	rmt2
1269	UM190517T0087	GM002523	100	6e-248	VFG029578	CVF650	GPL locus	gtf1 Glycosyltransferase GtfA	422	YP_001704834	1	gtfA
1270	UM190517T0087	GM002524	99.5	1.2e-212	VFG029609	CVF650	GPL locus	atf Acetyltransferase	374	YP_001704833	1	atf
1271	UM190517T0087	GM002525	99.6	3.5e-153	VFG029620	CVF650	GPL locus	rmt3 Methyltransferase MtfD	262	YP_001704832	1	rmt3
1272	UM190517T0087	GM002526	99.8	1.8e-241	VFG029636	CVF650	GPL locus	gtf2 Putative glycosyltransferase GtfB	417	YP_001704831	1	gtfB
1273	UM190517T0087	GM002533	99.9	0	VFG029724	CVF650	GPL locus	mps2 Probable peptide synthetase NRP	2581	YP_001704825	1	mps2
1274	UM190517T0087	GM002534	100	3.8e-147	VFG029738	CVF650	GPL locus	gap hypothetical protein	267	YP_001704824	1	gap
1275	UM190517T0087	GM002537	100	3.5e-251	VFG022581	CVF302	Isocitrate lyase	icl isocitrate lyase AceA	430	YP_001704822	1	icl
1276	UM190517T0087	GM002584	100	1.3e-124	VFG031738	CVF667	RegX3	regX3 Sensory transduction protein RegX3	228	YP_001704775	1	regX3
1277	UM190517T0087	GM002629	99.1	3.2e-196	VFG008476	CVF291	Antigen 85 complex	fbpC antigen 85-B	331	WP_016342302	1	fbpC
1278	UM190517T0087	GM002764	99.2	6.7e-294	VFG027858	CVF341	Mce6	mce6A MCE-family protein Mce6A	509	WP_016342349	1	mce6A
1279	UM190517T0087	GM002765	99.7	5.4e-202	VFG023126	CVF341	Mce6	mce6B putative Mce family protein	355	YP_001702435	1	mce6B
1280	UM190517T0087	GM002766	99.7	9.6e-188	VFG027862	CVF341	Mce6	mce6C MCE-family protein Mce6C	338	WP_025982897	1	mce6C
1281	UM190517T0087	GM002767	99.5	3.4e-207	VFG027864	CVF341	Mce6	mce6D MCE-family protein Mce6D	369	WP_016342352	1	mce6D
1282	UM190517T0087	GM002768	99.2	1.3e-209	VFG027866	CVF341	Mce6	mce6E MCE-family lipoprotein Mce6E	376	WP_041927637	1	mce6E
1283	UM190517T0087	GM002769	99.2	7.7e-229	VFG027868	CVF341	Mce6	mce6F MCE-family protein Mce6F	399	WP_016342354	1	mce6F
1284	UM190517T0087	GM002818	99.5	3.6e-220	VFG029172	CVF315	Mycobactin	fadE14 acyl-CoA dehydrogenase YngJ	379	WP_005060526	1	fadE14
1285	UM190517T0087	GM002859	99.7	0	VFG029835	CVF650	GPL locus	pks malonyl CoA-acyl carrier protein transacylase	3699	WP_016341938	1	pks
1286	UM190517T0087	GM002861	99.8	0	VFG029914	CVF650	GPL locus	mmpL10 MmpL family protein	1002	WP_016341936	1	mmpL10
1287	UM190517T0087	GM002864	100	9e-115	VFG030049	CVF650	GPL locus	gap-like gap like protein	217	WP_005063592	1	gap-like protein
1288	UM190517T0087	GM002884	100	5.4e-85	VFG008416	CVF296	19-kD protein	lpqH lipoprotein lpqH precursor	158	WP_005063619	1	ipqH
1289	UM190517T0087	GM003042	99.7	4.9e-172	VFG007789	CVF306	Purine synthesis	purC phosphoribosylaminoimidazole-succinocarboxamide synthase	297	WP_005064149	1	purC
1290	UM190517T0087	GM003057	100	1.1e-137	VFG022905	CVF331	PhoP/R	phoP putative DNA-binding response regulator PhoP	247	YP_001701425	1	phoP
1291	UM190517T0087	GM003153	100	9e-177	VFG008088	CVF305	Pantothenate synthesis	panC pantoate--beta-alanine ligase	310	WP_005065022	1	panC
1292	UM190517T0087	GM003167	99.8	9e-293	VFG008055	CVF304	Phospholipases C	plcC non-hemolytic phospholipase C	479	WP_016341744	1	plcC
1293	UM190517T0087	GM003225	99.8	1.6e-248	VFG030895	CVF652	Cyp125	cyp125 Putative cytochrome P450	419	YP_001701365	1	cyp125
1294	UM190517T0087	GM003226	99.7	1.7e-195	VFG030960	CVF653	FadE28	fadE28 acyl-CoA dehydrogenase FadE	353	WP_005064822	1	fadE28
1295	UM190517T0087	GM003227	100	1.8e-230	VFG030998	CVF654	FadE29	fadE29 Putative acyl-CoA dehydrogenase	387	YP_001701367	1	fadE29
1296	UM190517T0087	GM003240	100	1.6e-215	VFG028282	CVF298	ESX-1 (T7SS)	espI ESX-1 secretion-associated protein EspI	327	WP_079462708	1	espI
1297	UM190517T0087	GM003318	100	0	VFG009161	CVF299	Accessory secretion factor	secA2 preprotein translocase subunit SecA	774	WP_005067995	1	secA
1298	UM190517T0087	GM003390	99.9	0	VFG026864	CVF321	Catalase-peroxidase	katG catalase/peroxidase HPI	738	WP_005058381	1	katG
1299	UM190517T0087	GM003646	100	1.5e-131	VFG022883	CVF328	Sigma H	sigH RNA polymerase sigma-E factor	235	YP_001704273	1	sigH
1300	UM190517T0087	GM003670	100	6.2e-133	VFG026443	CVF313	Magnesium transport	mgtC mg2+ transport protein	240	WP_005056278	1	mgtC
1301	UM190517T0087	GM003695	100	1.3e-156	VFG022633	CVF307	Proline synthesis	proC pyrroline-5-carboxylate reductase	299	YP_001704733	1	proC
1302	UM190517T0087	GM003809	100	2.6e-115	VFG022951	CVF334	DevR/S	devR/dosR LuxR family transcriptional regulator	216	YP_001704619	1	devR
1303	UM190517T0087	GM003810	99.6	0	VFG022958	CVF334	DevR/S	devS histidine kinase response regulator	567	YP_001704618	1	devS
1304	UM190517T0087	GM004012	100	6.8e-106	VFG022890	CVF329	Sigma M	sigM alternative RNA polymerase sigma factor SigM	194	YP_001705660	1	sigM
1305	UM190517T0087	GM004472	99.7	0	VFG026731	CVF316	ABC transporter	irtB iron import ATP-binding/permease protein IrtB	582	WP_005058854	1	irtB
1306	UM190517T0087	GM004477	100	8.2e-253	VFG026515	CVF315	Mycobactin	mbtG L-lysine 6-monooxygenase mbtG	429	WP_005099527	1	mbtG
1307	UM190517T0087	GM004479	100	0	VFG026646	CVF315	Mycobactin	mbtA 2,3-dihydroxybenzoate-AMP ligase	550	WP_005058867	1	mbtA
1308	UM190517T0087	GM004481	99.8	4.4e-257	VFG026692	CVF315	Mycobactin	mbtI Isochorismate synthase/isochorismate-pyruvate lyase mbtI	450	WP_005058871	1	mbtI
1309	UM190517T0087	GM004492	100	0	VFG028589	CVF635	ESX-3 (T7SS)	eccA3 type VII secretion AAA-ATPase EccA	604	WP_198528229	1	eccA3
1310	UM190517T0087	GM004493	99.8	1.2e-298	VFG028613	CVF635	ESX-3 (T7SS)	eccB3 type VII secretion protein EccB	521	WP_005058898	1	eccB3
1311	UM190517T0087	GM004495	100	1.1e-49	VFG028660	CVF635	ESX-3 (T7SS)	PE5 PE family protein	102	WP_005058902	1	PE5
1312	UM190517T0087	GM004497	100	5.2e-46	VFG023319	CVF635	ESX-3 (T7SS)	esxG PE family protein	97	YP_001702964	1	esxG
1313	UM190517T0087	GM004559	99.8	6.7e-283	VFG028954	CVF636	ESX-4 (T7SS)	eccB4 ESX-4 secretion system protein eccB4	493	WP_005055984	1	eccB4
1314	UM190517T0087	GM004560	100	1.5e-279	VFG028932	CVF636	ESX-4 (T7SS)	mycP4 thermophilic serine proteinase	479	WP_005055986	1	mycP4
1315	UM190517T0087	GM004561	100	1.6e-284	VFG023425	CVF636	ESX-4 (T7SS)	cccD4 hypothetical protein	511	YP_001704485	1	cccD4
1316	UM190517T0087	GM004562	99.9	0	VFG023418	CVF636	ESX-4 (T7SS)	eccC4 putative FtsK/SpoIIIE family protein	1311	YP_001704484	1	EccC4
1317	UM190517T0087	GM004676	100	9.6e-263	VFG027181	CVF332	PrrA/B	prrB sensor histidine kinase PrrB	439	WP_005092753	1	prrB
1318	UM190517T0087	GM004757	99.5	2.7e-248	VFG029646	CVF650	GPL locus	gtf2 glycosyltransferase	425	WP_005064771	1	gft2
1319	UM190517T0087	GM004759	100	9.1e-44	VFG029676	CVF650	GPL locus	mbtH MbtH-like protein	76	WP_005095641	1	mbtH
1320	UM190517T0088	GM000116	100	2.6e-115	VFG022951	CVF334	DevR/S	devR/dosR LuxR family transcriptional regulator	216	YP_001704619	1	devR
1321	UM190517T0088	GM000117	99.6	0	VFG022958	CVF334	DevR/S	devS histidine kinase response regulator	567	YP_001704618	1	devS
1322	UM190517T0088	GM000246	100	5.1e-283	VFG023439	CVF636	ESX-4 (T7SS)	eccB4 hypothetical protein	493	YP_001704487	1	PE5
1323	UM190517T0088	GM000247	100	1.1e-279	VFG023432	CVF636	ESX-4 (T7SS)	mycP4 putative protease	479	YP_001704486	1	mycP4
1324	UM190517T0088	GM000248	100	1.6e-284	VFG023425	CVF636	ESX-4 (T7SS)	cccD4 hypothetical protein	511	YP_001704485	1	cccD4
1325	UM190517T0088	GM000249	99.9	0	VFG023418	CVF636	ESX-4 (T7SS)	eccC4 putative FtsK/SpoIIIE family protein	1311	YP_001704484	1	EccC4
1326	UM190517T0088	GM000409	100	6.2e-133	VFG022673	CVF313	Magnesium transport	mgtC Mg2+ transport P-type ATPase C MgtC	240	YP_001704322	1	mgtC
1327	UM190517T0088	GM000478	99.6	3.1e-277	VFG022816	CVF320	Nitrate/nitrite transporter	narK2 integral membrane nitrite extrusion protein NarK3	481	YP_001704253	1	narK2
1328	UM190517T0088	GM000833	100	3.8e-297	VFG023106	CVF340	Mce5	mce5A putative Mce family protein	510	YP_001705291	1	mce5A_MAB_4568c
1329	UM190517T0088	GM000865	99.7	0	VFG031050	CVF655	Zn++ metallophrotease	zmp1 Probable zinc metalloprotease	660	YP_001705259	1	zmp1
1330	UM190517T0088	GM000872	99.9	0	VFG031312	CVF668	Heme uptake	mmpL11 Putative membrane protein, MmpL	923	YP_001705252	1	mmpL11
1331	UM190517T0088	GM000955	99.7	0	VFG029777	CVF650	GPL locus	fadE5 Probable acyl-CoA dehydrogenase FadE	614	YP_001705161	1	fadE5
1332	UM190517T0088	GM000989	100	1.1e-76	VFG022539	CVF294	Alpha-crystallin	hspX heat shock protein Hsp20	142	YP_001705126	1	hspX
1333	UM190517T0088	GM001165	99.9	0	VFG022545	CVF295	Protein kinase G	pknG serine/threonine-protein kinase	753	YP_001704951	1	pknG
1334	UM190517T0088	GM001238	100	2.1e-226	VFG023064	CVF339	Mce4	mce4A MCE-family protein	399	YP_001704880	1	mce4A
1335	UM190517T0088	GM001239	100	4.5e-193	VFG023071	CVF339	Mce4	mce4B MCE-family protein	344	YP_001704879	1	mce4B
1336	UM190517T0088	GM001241	99.8	7.2e-271	VFG023085	CVF339	Mce4	mce4D MCE-family protein	464	YP_001704877	1	mce4D
1337	UM190517T0088	GM001243	99.6	3e-294	VFG023099	CVF339	Mce4	mce4F MCE-family protein	509	YP_001704875	1	mce4F
1338	UM190517T0088	GM001275	100	2e-75	VFG029394	CVF650	GPL locus	mmpS4 Putative membrane protein, MmpS family	138	YP_001704844	1	mmpS4
1339	UM190517T0088	GM001276	100	0	VFG029435	CVF650	GPL locus	mmpL4a Putative membrane protein, MmpL	959	YP_001704843	1	mmpL4a
1340	UM190517T0088	GM001277	100	0	VFG029458	CVF650	GPL locus	mmpL4b Putative membrane protein, MmpL	987	YP_001704842	1	mmpL4b
1341	UM190517T0088	GM001278	100	2.1e-59	VFG029473	CVF650	GPL locus	MAB_4114 hypothetical protein	112	YP_001704841	1	MAB_4114
1342	UM190517T0088	GM001279	99.7	2.4e-163	VFG029498	CVF650	GPL locus	rmlA Glucose-1-phosphate thymidylyltransferase	288	YP_001704840	1	rmlA
1343	UM190517T0088	GM001280	100	1.6e-259	VFG029538	CVF650	GPL locus	gtf3 Putative glycosyltransferase GtfA	440	YP_001704839	1	gtf3
1344	UM190517T0088	GM001281	99.7	1.7e-203	VFG029548	CVF650	GPL locus	rmlB Putative epimerase/dehydratase	353	YP_001704838	1	rmlB
1345	UM190517T0088	GM001283	100	1.4e-134	VFG029559	CVF650	GPL locus	rmt2 Putative methyltransferase	230	YP_001704836	1	rmt2
1346	UM190517T0088	GM001285	100	6e-248	VFG029578	CVF650	GPL locus	gtf1 Glycosyltransferase GtfA	422	YP_001704834	1	gtfA
1347	UM190517T0088	GM001286	100	1.9e-213	VFG029609	CVF650	GPL locus	atf Acetyltransferase	374	YP_001704833	1	atf
1348	UM190517T0088	GM001287	99.6	3.5e-153	VFG029620	CVF650	GPL locus	rmt3 Methyltransferase MtfD	262	YP_001704832	1	rmt3
1349	UM190517T0088	GM001288	100	3.7e-242	VFG029636	CVF650	GPL locus	gtf2 Putative glycosyltransferase GtfB	417	YP_001704831	1	gtfB
1350	UM190517T0088	GM001294	99.6	1.9e-146	VFG029738	CVF650	GPL locus	gap hypothetical protein	267	YP_001704824	1	gap
1351	UM190517T0088	GM001297	100	3.5e-251	VFG022581	CVF302	Isocitrate lyase	icl isocitrate lyase AceA	430	YP_001704822	1	icl
1352	UM190517T0088	GM001344	100	1.3e-124	VFG031738	CVF667	RegX3	regX3 Sensory transduction protein RegX3	228	YP_001704775	1	regX3
1353	UM190517T0088	GM001380	99.6	1.2e-156	VFG022495	CVF289	Sulfolipid-1 biosynthesis and transport	stf0 hypothetical protein	267	YP_001702285	1	stf0
1354	UM190517T0088	GM001554	100	3.9e-217	VFG030706	CVF651	Trehalose-recycling ABC transporter	sugC maltodextrin import ATP-binding protein MsmX	391	WP_005059672	1	sugC
1355	UM190517T0088	GM001555	99.3	8.1e-153	VFG030632	CVF651	Trehalose-recycling ABC transporter	sugB Probable sugar ABC transporter, permease protein SugB	277	YP_001702114	1	sugB
1356	UM190517T0088	GM001557	99.4	2.1e-270	VFG030538	CVF651	Trehalose-recycling ABC transporter	lpqY sugar ABC transporter, sugar-binding protein LpqY	474	WP_016342136	1	ibqY
1357	UM190517T0088	GM001567	100	1.7e-144	VFG022875	CVF327	Sigma E	sigE alternative RNA polymerase sigma factor	256	YP_001702102	1	sigE
1358	UM190517T0088	GM001792	99.6	0	VFG029151	CVF315	Mycobactin	fadD33 ligase	549	WP_005059131	1	fadD33
1359	UM190517T0088	GM001936	99.9	0	VFG022965	CVF335	(p)ppGpp synthesis and hydrolysis	relA GTP pyrophosphokinase	788	YP_001703609	1	relA
1360	UM190517T0088	GM002233	99.7	0	VFG022823	CVF321	Catalase-peroxidase	katG catalase/peroxidase KatG	738	YP_001703205	1	katG
1361	UM190517T0088	GM002268	100	1.8e-288	VFG022664	CVF311	Glutamine synthesis	glnA1 glutamine synthetase, type I GlnA1	478	YP_001702670	1	glnA1
1362	UM190517T0088	GM002302	99.4	2.8e-89	VFG031526	CVF661	Tyrosine phosphatase	ptpA Putative low molecular weight protein tyrosine phosphatase	162	YP_001702637	1	ptpA
1363	UM190517T0088	GM002354	99.2	1.8e-219	VFG029172	CVF315	Mycobactin	fadE14 acyl-CoA dehydrogenase YngJ	379	WP_005060526	1	fadE14
1364	UM190517T0088	GM002397	100	1e-211	VFG023132	CVF341	Mce6	mce6E putative Mce family protein	376	YP_001702438	1	mce6E
1365	UM190517T0088	GM002398	99.5	4.5e-207	VFG023130	CVF341	Mce6	mce6D putative Mce family protein	369	YP_001702437	1	mce6D
1366	UM190517T0088	GM002399	99.4	3.6e-187	VFG027862	CVF341	Mce6	mce6C MCE-family protein Mce6C	338	WP_025982897	1	mce6C
1367	UM190517T0088	GM002400	100	1.9e-202	VFG023126	CVF341	Mce6	mce6B putative Mce family protein	355	YP_001702435	1	mce6B
1368	UM190517T0088	GM002522	99.1	1.1e-196	VFG008476	CVF291	Antigen 85 complex	fbpC antigen 85-B	331	WP_016342302	1	fbpC
1369	UM190517T0088	GM002568	100	1.4e-261	VFG022927	CVF332	PrrA/B	prrB sensor histidine kinase PrrB	470	YP_001701701	1	prrB
1370	UM190517T0088	GM002584	99.7	0	VFG029828	CVF650	GPL locus	pks Probable polyketide synthase	3697	YP_001701685	1	pks
1371	UM190517T0088	GM002586	100	0	VFG029903	CVF650	GPL locus	mmpL10 Putative membrane protein, MmpL family	1002	YP_001701683	1	mmpL10
1372	UM190517T0088	GM002588	99.7	0	VFG029951	CVF650	GPL locus	fad23 Putative fatty-acid--CoA ligase FadD	572	YP_001701681	1	fad23
1373	UM190517T0088	GM002589	100	1.5e-114	VFG030047	CVF650	GPL locus	gap-like hypothetical protein	217	YP_001701680	1	gap-like protein
1374	UM190517T0088	GM002607	100	9.2e-85	VFG022553	CVF296	19-kD protein	lpqH lipoprotein lpqH precursor	158	YP_001701633	1	ipqH
1375	UM190517T0088	GM002795	99.7	9.9e-173	VFG007789	CVF306	Purine synthesis	purC phosphoribosylaminoimidazole-succinocarboxamide synthase	297	WP_005064149	1	purC
1376	UM190517T0088	GM002809	99.8	1.9e-299	VFG022912	CVF331	PhoP/R	phoR putative sensor histidine kinase PhoR	525	YP_001701426	1	phoR
1377	UM190517T0088	GM002810	100	1.1e-137	VFG022905	CVF331	PhoP/R	phoP putative DNA-binding response regulator PhoP	247	YP_001701425	1	phoP
1378	UM190517T0088	GM002818	99.8	5.4e-299	VFG023327	CVF635	ESX-3 (T7SS)	eccB3 hypothetical protein	521	YP_001702968	1	eccB3
1379	UM190517T0088	GM002819	99.8	0	VFG023311	CVF635	ESX-3 (T7SS)	eccA3 hypothetical protein	620	YP_001702969	1	eccA3
1380	UM190517T0088	GM002830	99.8	3.6e-259	VFG022751	CVF315	Mycobactin	mbtI salicylate synthase MbtI	453	YP_001702980	1	mbtI
1381	UM190517T0088	GM002832	99.8	0	VFG022737	CVF315	Mycobactin	mbtA bifunctional salicyl-AMP ligase/salicyl-S-arcp synthetase	550	YP_001702982	1	mbtA
1382	UM190517T0088	GM002834	99.5	4.1e-252	VFG026515	CVF315	Mycobactin	mbtG L-lysine 6-monooxygenase mbtG	429	WP_005099527	1	mbtG
1383	UM190517T0088	GM002846	99.8	0	VFG022788	CVF316	ABC transporter	irtB ABC transporter ATP-binding protein	582	YP_001702996	1	irtB
1384	UM190517T0088	GM002847	99.9	0	VFG022781	CVF316	ABC transporter	irtA ABC transporter ATP-binding protein	862	YP_001702997	1	irtA
1385	UM190517T0088	GM002973	99.9	0	VFG023546	CVF299	Accessory secretion factor	secA2 preprotein translocase subunit SecA	772	YP_001703132	1	secA
1386	UM190517T0088	GM003130	100	4.3e-119	VFG022774	CVF315	Mycobactin	mbtK hypothetical protein	202	YP_001703856	1	mbtK
1387	UM190517T0088	GM003226	99.6	1.6e-125	VFG022680	CVF314	Iron-dependent regulator	ideR Iron-dependent repressor IdeR	228	YP_001703761	1	ideR
1388	UM190517T0088	GM003293	100	5.2e-46	VFG023319	CVF635	ESX-3 (T7SS)	esxG PE family protein	97	YP_001702964	1	esxG
1389	UM190517T0088	GM003294	100	5.3e-51	VFG023359	CVF635	ESX-3 (T7SS)	esxH ESAT-6-like protein esxH	96	YP_001702963	1	esxH
1390	UM190517T0088	GM003295	100	1.1e-163	VFG023367	CVF635	ESX-3 (T7SS)	espG3 hypothetical protein	287	YP_001702962	1	eccG3
1391	UM190517T0088	GM003296	100	6.1e-254	VFG023375	CVF635	ESX-3 (T7SS)	eccD3 hypothetical protein	462	YP_001702961	1	eccD3
1392	UM190517T0088	GM003297	99.8	1.7e-264	VFG023383	CVF635	ESX-3 (T7SS)	mycP3 peptidase	461	YP_001702960	1	mycP3
1393	UM190517T0088	GM003298	99.4	6.4e-178	VFG023391	CVF635	ESX-3 (T7SS)	eccE3 hypothetical protein	317	YP_001702959	1	eccE3
1394	UM190517T0088	GM003360	100	2.6e-87	VFG031606	CVF664	Sigma L	sigL Probable RNA polymerase sigma-70 factor, ECF subfamily	160	YP_001702898	1	sigL
1395	UM190517T0088	GM003361	99.7	0	VFG031167	CVF656	Proteasome-associated proteins	mpa ATPase	602	WP_005061265	1	mpa
1396	UM190517T0088	GM003384	99.9	0	VFG022853	CVF620	NuoG	nuoG NADH dehydrogenase subunit G	792	YP_001702875	1	nuoG
1397	UM190517T0088	GM003400	99.5	0	VFG026625	CVF315	Mycobactin	mbtB Phenyloxazoline synthase MbtB	1155	WP_005061165	1	mbtB
1398	UM190517T0088	GM003402	99.5	0	VFG022709	CVF315	Mycobactin	mbtE putative peptide synthetase MbtE	1675	YP_001702857	1	mbtE
1399	UM190517T0088	GM003404	100	6.4e-261	VFG022723	CVF315	Mycobactin	mbtC putative polyketide synthase MbtC	441	YP_001702855	1	mbtC
1400	UM190517T0088	GM003405	99.1	0	VFG022716	CVF315	Mycobactin	mbtD putative polyketide synthase MbtD	1010	YP_001702854	1	mbtD
1401	UM190517T0088	GM003490	99.7	1.4e-202	VFG022641	CVF308	Tryptophan synthesis	trpD anthranilate phosphoribosyltransferase	357	YP_001702706	1	trpD
1402	UM190517T0088	GM003811	100	6.8e-106	VFG022890	CVF329	Sigma M	sigM alternative RNA polymerase sigma factor SigM	194	YP_001705660	1	sigM
1403	UM190517T0088	GM003970	100	1.2e-198	VFG023109	CVF340	Mce5	mce5B putative MCE family protein	352	YP_001701753	1	mce5B
1404	UM190517T0088	GM003971	99.4	9.8e-196	VFG023112	CVF340	Mce5	mce5C putative MCE family protein	348	YP_001701752	1	mce5C
1405	UM190517T0088	GM003972	99.7	2.2e-209	VFG023115	CVF340	Mce5	mce5D putative MCE family protein	375	YP_001701751	1	mce5D
1406	UM190517T0088	GM003973	99.5	5.6e-249	VFG023118	CVF340	Mce5	mce5E putative MCE family protein	436	YP_001701750	1	mce5E
1407	UM190517T0088	GM003974	100	7.2e-238	VFG023121	CVF340	Mce5	mce5F putative MCE family protein	416	YP_001701749	1	mce5F
1408	UM190517T0088	GM004176	100	1.8e-230	VFG030998	CVF654	FadE29	fadE29 Putative acyl-CoA dehydrogenase	387	YP_001701367	1	fadE29
1409	UM190517T0088	GM004177	100	2e-196	VFG030947	CVF653	FadE28	fadE28 Probable acyl-CoA dehydrogenase FadE	353	YP_001701366	1	fadE28
1410	UM190517T0088	GM004178	99.8	1.6e-248	VFG030895	CVF652	Cyp125	cyp125 Putative cytochrome P450	419	YP_001701365	1	cyp125
1411	UM190517T0088	GM004232	99.5	1.2e-121	VFG022845	CVF324	Iron-cofactored SOD	sodA superoxide dismutase Mn	207	YP_001700872	1	sodA
1412	UM190517T0088	GM004292	100	2.2e-197	VFG022517	CVF291	Antigen 85 complex	fbpA antigen 85-A precursor	333	YP_001700930	1	fbpA
1413	UM190517T0088	GM004408	99.5	6.5e-112	VFG022648	CVF309	Leucine synthesis	leuD isopropylmalate isomerase small subunit	199	YP_001704023	1	leuD
1414	UM190517T0088	GM004445	100	1.8e-76	VFG022617	CVF305	Pantothenate synthesis	panD aspartate 1-decarboxylase precursor	141	YP_001701295	1	panD
1415	UM190517T0088	GM004446	99.7	1e-175	VFG022609	CVF305	Pantothenate synthesis	panC pantoate--beta-alanine ligase	310	YP_001701294	1	panC
1416	UM190517T0088	GM004531	99.7	2.9e-156	VFG022633	CVF307	Proline synthesis	proC pyrroline-5-carboxylate reductase	299	YP_001704733	1	proC
1417	UM190517T0088	GM004538	100	8.7e-61	VFG031206	CVF668	Heme uptake	MAB_3999 hypothetical protein	114	YP_001704727	1	MAB_3999
1418	UM190517T0088	GM004671	100	6.3e-71	VFG023243	CVF298	ESX-1 (T7SS)	espR hypothetical protein	132	YP_001700869	1	espR
1419	UM190517T0088	GM004684	100	6.3e-71	VFG023243	CVF298	ESX-1 (T7SS)	espR hypothetical protein	132	YP_001700869	1	espR
1420	UM190517T0088	GM004721	100	1.1e-49	VFG023343	CVF635	ESX-3 (T7SS)	PE5 PE family protein	102	YP_001702966	1	PE5
1421	UM190517T0089	GM000084	99.5	6.5e-112	VFG022648	CVF309	Leucine synthesis	leuD isopropylmalate isomerase small subunit	199	YP_001704023	1	leuD
1422	UM190517T0089	GM000432	99.6	1.2e-276	VFG022816	CVF320	Nitrate/nitrite transporter	narK2 integral membrane nitrite extrusion protein NarK3	481	YP_001704253	1	narK2
1423	UM190517T0089	GM000453	100	1.5e-131	VFG022883	CVF328	Sigma H	sigH RNA polymerase sigma-E factor	235	YP_001704273	1	sigH
1424	UM190517T0089	GM000502	100	6.2e-133	VFG022673	CVF313	Magnesium transport	mgtC Mg2+ transport P-type ATPase C MgtC	240	YP_001704322	1	mgtC
1425	UM190517T0089	GM000663	99.9	0	VFG023418	CVF636	ESX-4 (T7SS)	eccC4 putative FtsK/SpoIIIE family protein	1311	YP_001704484	1	EccC4
1426	UM190517T0089	GM000664	100	1.6e-284	VFG023425	CVF636	ESX-4 (T7SS)	cccD4 hypothetical protein	511	YP_001704485	1	cccD4
1427	UM190517T0089	GM000665	100	1.1e-279	VFG023432	CVF636	ESX-4 (T7SS)	mycP4 putative protease	479	YP_001704486	1	mycP4
1428	UM190517T0089	GM000666	99.8	6.7e-283	VFG023439	CVF636	ESX-4 (T7SS)	eccB4 hypothetical protein	493	YP_001704487	1	PE5
1429	UM190517T0089	GM000796	99.6	0	VFG022958	CVF334	DevR/S	devS histidine kinase response regulator	567	YP_001704618	1	devS
1430	UM190517T0089	GM000797	100	2.6e-115	VFG022951	CVF334	DevR/S	devR/dosR LuxR family transcriptional regulator	216	YP_001704619	1	devR
1431	UM190517T0089	GM000906	99.1	2.5e-60	VFG031206	CVF668	Heme uptake	MAB_3999 hypothetical protein	114	YP_001704727	1	MAB_3999
1432	UM190517T0089	GM000913	100	1.3e-156	VFG022633	CVF307	Proline synthesis	proC pyrroline-5-carboxylate reductase	299	YP_001704733	1	proC
1433	UM190517T0089	GM000954	100	1.3e-124	VFG031738	CVF667	RegX3	regX3 Sensory transduction protein RegX3	228	YP_001704775	1	regX3
1434	UM190517T0089	GM001001	100	3.5e-251	VFG022581	CVF302	Isocitrate lyase	icl isocitrate lyase AceA	430	YP_001704822	1	icl
1435	UM190517T0089	GM001004	99.6	1.1e-146	VFG029738	CVF650	GPL locus	gap hypothetical protein	267	YP_001704824	1	gap
1436	UM190517T0089	GM001005	99.9	0	VFG029724	CVF650	GPL locus	mps2 Probable peptide synthetase NRP	2581	YP_001704825	1	mps2
1437	UM190517T0089	GM001010	99.8	1.1e-241	VFG029636	CVF650	GPL locus	gtf2 Putative glycosyltransferase GtfB	417	YP_001704831	1	gtfB
1438	UM190517T0089	GM001011	99.2	2.2e-152	VFG029620	CVF650	GPL locus	rmt3 Methyltransferase MtfD	262	YP_001704832	1	rmt3
1439	UM190517T0089	GM001012	99.7	5.6e-213	VFG029609	CVF650	GPL locus	atf Acetyltransferase	374	YP_001704833	1	atf
1440	UM190517T0089	GM001013	100	6e-248	VFG029578	CVF650	GPL locus	gtf1 Glycosyltransferase GtfA	422	YP_001704834	1	gtfA
1441	UM190517T0089	GM001015	100	1.4e-134	VFG029559	CVF650	GPL locus	rmt2 Putative methyltransferase	230	YP_001704836	1	rmt2
1442	UM190517T0089	GM001017	99.7	1.7e-203	VFG029548	CVF650	GPL locus	rmlB Putative epimerase/dehydratase	353	YP_001704838	1	rmlB
1443	UM190517T0089	GM001018	100	1.6e-259	VFG029538	CVF650	GPL locus	gtf3 Putative glycosyltransferase GtfA	440	YP_001704839	1	gtf3
1444	UM190517T0089	GM001019	99.7	2.4e-163	VFG029498	CVF650	GPL locus	rmlA Glucose-1-phosphate thymidylyltransferase	288	YP_001704840	1	rmlA
1445	UM190517T0089	GM001020	100	2.1e-59	VFG029473	CVF650	GPL locus	MAB_4114 hypothetical protein	112	YP_001704841	1	MAB_4114
1446	UM190517T0089	GM001021	100	0	VFG029458	CVF650	GPL locus	mmpL4b Putative membrane protein, MmpL	987	YP_001704842	1	mmpL4b
1447	UM190517T0089	GM001022	100	0	VFG029435	CVF650	GPL locus	mmpL4a Putative membrane protein, MmpL	959	YP_001704843	1	mmpL4a
1448	UM190517T0089	GM001023	100	2e-75	VFG029394	CVF650	GPL locus	mmpS4 Putative membrane protein, MmpS family	138	YP_001704844	1	mmpS4
1449	UM190517T0089	GM001055	99.8	1e-294	VFG023099	CVF339	Mce4	mce4F MCE-family protein	509	YP_001704875	1	mce4F
1450	UM190517T0089	GM001056	100	1.1e-219	VFG023092	CVF339	Mce4	mce4E MCE-family protein LprN	388	YP_001704876	1	mce4E
1451	UM190517T0089	GM001057	100	3.2e-271	VFG023085	CVF339	Mce4	mce4D MCE-family protein	464	YP_001704877	1	mce4D
1452	UM190517T0089	GM001059	100	4.5e-193	VFG023071	CVF339	Mce4	mce4B MCE-family protein	344	YP_001704879	1	mce4B
1453	UM190517T0089	GM001060	99.7	2.7e-226	VFG023064	CVF339	Mce4	mce4A MCE-family protein	399	YP_001704880	1	mce4A
1454	UM190517T0089	GM001133	99.9	0	VFG022545	CVF295	Protein kinase G	pknG serine/threonine-protein kinase	753	YP_001704951	1	pknG
1455	UM190517T0089	GM001272	100	1.1e-76	VFG022539	CVF294	Alpha-crystallin	hspX heat shock protein Hsp20	142	YP_001705126	1	hspX
1456	UM190517T0089	GM001306	99.7	0	VFG029777	CVF650	GPL locus	fadE5 Probable acyl-CoA dehydrogenase FadE	614	YP_001705161	1	fadE5
1457	UM190517T0089	GM001392	99.9	0	VFG031312	CVF668	Heme uptake	mmpL11 Putative membrane protein, MmpL	923	YP_001705252	1	mmpL11
1458	UM190517T0089	GM001399	99.8	0	VFG031050	CVF655	Zn++ metallophrotease	zmp1 Probable zinc metalloprotease	660	YP_001705259	1	zmp1
1459	UM190517T0089	GM001431	100	3.8e-297	VFG023106	CVF340	Mce5	mce5A putative Mce family protein	510	YP_001705291	1	mce5A_MAB_4568c
1460	UM190517T0089	GM001593	99.6	0	VFG029151	CVF315	Mycobactin	fadD33 ligase	549	WP_005059131	1	fadD33
1461	UM190517T0089	GM001814	100	1.7e-144	VFG022875	CVF327	Sigma E	sigE alternative RNA polymerase sigma factor	256	YP_001702102	1	sigE
1462	UM190517T0089	GM001824	99.4	2.1e-270	VFG030538	CVF651	Trehalose-recycling ABC transporter	lpqY sugar ABC transporter, sugar-binding protein LpqY	474	WP_016342136	1	ibqY
1463	UM190517T0089	GM001826	99.3	8.1e-153	VFG030632	CVF651	Trehalose-recycling ABC transporter	sugB Probable sugar ABC transporter, permease protein SugB	277	YP_001702114	1	sugB
1464	UM190517T0089	GM001827	100	3.9e-217	VFG030706	CVF651	Trehalose-recycling ABC transporter	sugC maltodextrin import ATP-binding protein MsmX	391	WP_005059672	1	sugC
1465	UM190517T0089	GM002000	99.6	1.2e-156	VFG022495	CVF289	Sulfolipid-1 biosynthesis and transport	stf0 hypothetical protein	267	YP_001702285	1	stf0
1466	UM190517T0089	GM002033	99.1	1.1e-196	VFG008476	CVF291	Antigen 85 complex	fbpC antigen 85-B	331	WP_016342302	1	fbpC
1467	UM190517T0089	GM002154	99.7	4.2e-202	VFG023126	CVF341	Mce6	mce6B putative Mce family protein	355	YP_001702435	1	mce6B
1468	UM190517T0089	GM002155	99.4	3.6e-187	VFG027862	CVF341	Mce6	mce6C MCE-family protein Mce6C	338	WP_025982897	1	mce6C
1469	UM190517T0089	GM002156	99.5	4.5e-207	VFG023130	CVF341	Mce6	mce6D putative Mce family protein	369	YP_001702437	1	mce6D
1470	UM190517T0089	GM002157	99.7	2.3e-211	VFG023132	CVF341	Mce6	mce6E putative Mce family protein	376	YP_001702438	1	mce6E
1471	UM190517T0089	GM002158	99.5	4.5e-229	VFG023134	CVF341	Mce6	mce6F putative Mce family protein	399	YP_001702439	1	mce6F
1472	UM190517T0089	GM002208	99.2	1.4e-219	VFG029172	CVF315	Mycobactin	fadE14 acyl-CoA dehydrogenase YngJ	379	WP_005060526	1	fadE14
1473	UM190517T0089	GM002264	100	7.5e-90	VFG031526	CVF661	Tyrosine phosphatase	ptpA Putative low molecular weight protein tyrosine phosphatase	162	YP_001702637	1	ptpA
1474	UM190517T0089	GM002298	100	1.8e-288	VFG022664	CVF311	Glutamine synthesis	glnA1 glutamine synthetase, type I GlnA1	478	YP_001702670	1	glnA1
1475	UM190517T0089	GM002418	100	4.3e-119	VFG022774	CVF315	Mycobactin	mbtK hypothetical protein	202	YP_001703856	1	mbtK
1476	UM190517T0089	GM002514	99.6	1.6e-125	VFG022680	CVF314	Iron-dependent regulator	ideR Iron-dependent repressor IdeR	228	YP_001703761	1	ideR
1477	UM190517T0089	GM002700	99.9	0	VFG022965	CVF335	(p)ppGpp synthesis and hydrolysis	relA GTP pyrophosphokinase	788	YP_001703609	1	relA
1478	UM190517T0089	GM003053	99.3	5.3e-76	VFG022617	CVF305	Pantothenate synthesis	panD aspartate 1-decarboxylase precursor	141	YP_001701295	1	panD
1479	UM190517T0089	GM003054	100	6.9e-177	VFG022609	CVF305	Pantothenate synthesis	panC pantoate--beta-alanine ligase	310	YP_001701294	1	panC
1480	UM190517T0089	GM003392	100	2.2e-197	VFG022517	CVF291	Antigen 85 complex	fbpA antigen 85-A precursor	333	YP_001700930	1	fbpA
1481	UM190517T0089	GM003453	99.5	1.2e-121	VFG022845	CVF324	Iron-cofactored SOD	sodA superoxide dismutase Mn	207	YP_001700872	1	sodA
1482	UM190517T0089	GM003455	100	6.3e-71	VFG023243	CVF298	ESX-1 (T7SS)	espR hypothetical protein	132	YP_001700869	1	espR
1483	UM190517T0089	GM003582	100	6.8e-106	VFG022890	CVF329	Sigma M	sigM alternative RNA polymerase sigma factor SigM	194	YP_001705660	1	sigM
1484	UM190517T0089	GM003895	99.8	5.4e-299	VFG023327	CVF635	ESX-3 (T7SS)	eccB3 hypothetical protein	521	YP_001702968	1	eccB3
1485	UM190517T0089	GM003896	99.8	0	VFG023311	CVF635	ESX-3 (T7SS)	eccA3 hypothetical protein	620	YP_001702969	1	eccA3
1486	UM190517T0089	GM003907	99.6	1.1e-258	VFG022751	CVF315	Mycobactin	mbtI salicylate synthase MbtI	453	YP_001702980	1	mbtI
1487	UM190517T0089	GM003909	100	0	VFG022737	CVF315	Mycobactin	mbtA bifunctional salicyl-AMP ligase/salicyl-S-arcp synthetase	550	YP_001702982	1	mbtA
1488	UM190517T0089	GM003911	99.5	4.1e-252	VFG026515	CVF315	Mycobactin	mbtG L-lysine 6-monooxygenase mbtG	429	WP_005099527	1	mbtG
1489	UM190517T0089	GM003923	99.8	0	VFG022788	CVF316	ABC transporter	irtB ABC transporter ATP-binding protein	582	YP_001702996	1	irtB
1490	UM190517T0089	GM003924	100	0	VFG022781	CVF316	ABC transporter	irtA ABC transporter ATP-binding protein	862	YP_001702997	1	irtA
1491	UM190517T0089	GM004065	99.6	0	VFG009161	CVF299	Accessory secretion factor	secA2 preprotein translocase subunit SecA	774	WP_005067995	1	secA
1492	UM190517T0089	GM004138	99.7	1.4e-202	VFG022641	CVF308	Tryptophan synthesis	trpD anthranilate phosphoribosyltransferase	357	YP_001702706	1	trpD
1493	UM190517T0089	GM004222	100	6.4e-261	VFG022723	CVF315	Mycobactin	mbtC putative polyketide synthase MbtC	441	YP_001702855	1	mbtC
1494	UM190517T0089	GM004225	99.2	0	VFG022702	CVF315	Mycobactin	mbtF putative peptide synthetase MbtF	1509	YP_001702858	1	mbtF
1495	UM190517T0089	GM004242	99.7	0	VFG022853	CVF620	NuoG	nuoG NADH dehydrogenase subunit G	792	YP_001702875	1	nuoG
1496	UM190517T0089	GM004265	99.7	0	VFG031167	CVF656	Proteasome-associated proteins	mpa ATPase	602	WP_005061265	1	mpa
1497	UM190517T0089	GM004266	100	2.6e-87	VFG031606	CVF664	Sigma L	sigL Probable RNA polymerase sigma-70 factor, ECF subfamily	160	YP_001702898	1	sigL
1498	UM190517T0089	GM004330	99.4	6.4e-178	VFG023391	CVF635	ESX-3 (T7SS)	eccE3 hypothetical protein	317	YP_001702959	1	eccE3
1499	UM190517T0089	GM004331	99.8	1.7e-264	VFG023383	CVF635	ESX-3 (T7SS)	mycP3 peptidase	461	YP_001702960	1	mycP3
1500	UM190517T0089	GM004332	100	6.1e-254	VFG023375	CVF635	ESX-3 (T7SS)	eccD3 hypothetical protein	462	YP_001702961	1	eccD3
1501	UM190517T0089	GM004333	100	1.1e-163	VFG023367	CVF635	ESX-3 (T7SS)	espG3 hypothetical protein	287	YP_001702962	1	eccG3
1502	UM190517T0089	GM004461	99.4	2.7e-84	VFG022553	CVF296	19-kD protein	lpqH lipoprotein lpqH precursor	158	YP_001701633	1	ipqH
1503	UM190517T0089	GM004478	100	1.5e-114	VFG030047	CVF650	GPL locus	gap-like hypothetical protein	217	YP_001701680	1	gap-like protein
1504	UM190517T0089	GM004479	99.7	0	VFG029951	CVF650	GPL locus	fad23 Putative fatty-acid--CoA ligase FadD	572	YP_001701681	1	fad23
1505	UM190517T0089	GM004481	100	0	VFG029903	CVF650	GPL locus	mmpL10 Putative membrane protein, MmpL family	1002	YP_001701683	1	mmpL10
1506	UM190517T0089	GM004483	99.7	0	VFG029828	CVF650	GPL locus	pks Probable polyketide synthase	3697	YP_001701685	1	pks
1507	UM190517T0089	GM004499	100	1.4e-261	VFG022927	CVF332	PrrA/B	prrB sensor histidine kinase PrrB	470	YP_001701701	1	prrB
1508	UM190517T0089	GM004564	100	7.2e-238	VFG023121	CVF340	Mce5	mce5F putative MCE family protein	416	YP_001701749	1	mce5F
1509	UM190517T0089	GM004565	99.3	1.6e-248	VFG023118	CVF340	Mce5	mce5E putative MCE family protein	436	YP_001701750	1	mce5E
1510	UM190517T0089	GM004566	99.5	6.3e-209	VFG023115	CVF340	Mce5	mce5D putative MCE family protein	375	YP_001701751	1	mce5D
1511	UM190517T0089	GM004567	99.7	2.6e-196	VFG023112	CVF340	Mce5	mce5C putative MCE family protein	348	YP_001701752	1	mce5C
1512	UM190517T0089	GM004568	100	1.2e-198	VFG027838	CVF340	Mce5	mce5B Mce family protein, Mce5B	352	WP_005063500	1	mce5B
1513	UM190517T0089	GM004695	99.8	1.6e-248	VFG030895	CVF652	Cyp125	cyp125 Putative cytochrome P450	419	YP_001701365	1	cyp125
1514	UM190517T0089	GM004696	100	2e-196	VFG030947	CVF653	FadE28	fadE28 Probable acyl-CoA dehydrogenase FadE	353	YP_001701366	1	fadE28
1515	UM190517T0089	GM004697	100	1.8e-230	VFG030998	CVF654	FadE29	fadE29 Putative acyl-CoA dehydrogenase	387	YP_001701367	1	fadE29
1516	UM190517T0089	GM004746	100	5.3e-51	VFG023359	CVF635	ESX-3 (T7SS)	esxH ESAT-6-like protein esxH	96	YP_001702963	1	esxH
1517	UM190517T0089	GM004753	100	1.1e-137	VFG022905	CVF331	PhoP/R	phoP putative DNA-binding response regulator PhoP	247	YP_001701425	1	phoP
1518	UM190517T0089	GM004754	99.6	1.3e-297	VFG022912	CVF331	PhoP/R	phoR putative sensor histidine kinase PhoR	525	YP_001701426	1	phoR
1519	UM190517T0089	GM004768	100	2.6e-173	VFG022625	CVF306	Purine synthesis	purC phosphoribosylaminoimidazole-succinocarboxamide synthase	297	YP_001701440	1	purC
1520	UM190517T0089	GM004836	99.7	0	VFG022823	CVF321	Catalase-peroxidase	katG catalase/peroxidase KatG	738	YP_001703205	1	katG
1521	UM190517T0090	GM000033	100	1.8e-288	VFG022664	CVF311	Glutamine synthesis	glnA1 glutamine synthetase, type I GlnA1	478	YP_001702670	1	glnA1
1522	UM190517T0090	GM000067	100	7.5e-90	VFG031526	CVF661	Tyrosine phosphatase	ptpA Putative low molecular weight protein tyrosine phosphatase	162	YP_001702637	1	ptpA
1523	UM190517T0090	GM000116	99.2	1.4e-219	VFG029172	CVF315	Mycobactin	fadE14 acyl-CoA dehydrogenase YngJ	379	WP_005060526	1	fadE14
1524	UM190517T0090	GM000174	100	3.1e-230	VFG023134	CVF341	Mce6	mce6F putative Mce family protein	399	YP_001702439	1	mce6F
1525	UM190517T0090	GM000175	100	1e-211	VFG023132	CVF341	Mce6	mce6E putative Mce family protein	376	YP_001702438	1	mce6E
1526	UM190517T0090	GM000176	99.7	1.2e-207	VFG023130	CVF341	Mce6	mce6D putative Mce family protein	369	YP_001702437	1	mce6D
1527	UM190517T0090	GM000177	99.4	3.6e-187	VFG027862	CVF341	Mce6	mce6C MCE-family protein Mce6C	338	WP_025982897	1	mce6C
1528	UM190517T0090	GM000178	100	1.9e-202	VFG023126	CVF341	Mce6	mce6B putative Mce family protein	355	YP_001702435	1	mce6B
1529	UM190517T0090	GM000183	100	1.1e-45	VFG022757	CVF315	Mycobactin	MAB_1691 hypothetical protein	91	YP_001702430	1	MAB_1691
1530	UM190517T0090	GM000299	99.1	1.1e-196	VFG008476	CVF291	Antigen 85 complex	fbpC antigen 85-B	331	WP_016342302	1	fbpC
1531	UM190517T0090	GM000331	100	3.1e-157	VFG022495	CVF289	Sulfolipid-1 biosynthesis and transport	stf0 hypothetical protein	267	YP_001702285	1	stf0
1532	UM190517T0090	GM000504	100	3e-217	VFG030686	CVF651	Trehalose-recycling ABC transporter	sugC Probable sugar ABC transporter, ATP-binding protein SugC	391	YP_001702115	1	sugC
1533	UM190517T0090	GM000505	99.6	6.2e-153	VFG030632	CVF651	Trehalose-recycling ABC transporter	sugB Probable sugar ABC transporter, permease protein SugB	277	YP_001702114	1	sugB
1534	UM190517T0090	GM000506	99.7	3.7e-167	VFG030578	CVF651	Trehalose-recycling ABC transporter	sugA Probable sugar ABC transporter, permease protein SugA	300	YP_001702113	1	sugA
1535	UM190517T0090	GM000507	99.8	1.9e-271	VFG030524	CVF651	Trehalose-recycling ABC transporter	lpqY Probable sugar ABC transporter, sugar-binding protein LpqY	474	YP_001702112	1	ibqY
1536	UM190517T0090	GM000517	100	1.7e-144	VFG022875	CVF327	Sigma E	sigE alternative RNA polymerase sigma factor	256	YP_001702102	1	sigE
1537	UM190517T0090	GM000731	99.6	0	VFG029151	CVF315	Mycobactin	fadD33 ligase	549	WP_005059131	1	fadD33
1538	UM190517T0090	GM000818	99.5	6.5e-112	VFG022648	CVF309	Leucine synthesis	leuD isopropylmalate isomerase small subunit	199	YP_001704023	1	leuD
1539	UM190517T0090	GM001148	100	3.7e-278	VFG022816	CVF320	Nitrate/nitrite transporter	narK2 integral membrane nitrite extrusion protein NarK3	481	YP_001704253	1	narK2
1540	UM190517T0090	GM001169	100	1.5e-131	VFG022883	CVF328	Sigma H	sigH RNA polymerase sigma-E factor	235	YP_001704273	1	sigH
1541	UM190517T0090	GM001218	100	6.2e-133	VFG022673	CVF313	Magnesium transport	mgtC Mg2+ transport P-type ATPase C MgtC	240	YP_001704322	1	mgtC
1542	UM190517T0090	GM001380	99.9	0	VFG023418	CVF636	ESX-4 (T7SS)	eccC4 putative FtsK/SpoIIIE family protein	1311	YP_001704484	1	EccC4
1543	UM190517T0090	GM001381	100	1.6e-284	VFG023425	CVF636	ESX-4 (T7SS)	cccD4 hypothetical protein	511	YP_001704485	1	cccD4
1544	UM190517T0090	GM001382	100	1.1e-279	VFG023432	CVF636	ESX-4 (T7SS)	mycP4 putative protease	479	YP_001704486	1	mycP4
1545	UM190517T0090	GM001383	100	5.1e-283	VFG023439	CVF636	ESX-4 (T7SS)	eccB4 hypothetical protein	493	YP_001704487	1	PE5
1546	UM190517T0090	GM001544	100	4.3e-119	VFG022774	CVF315	Mycobactin	mbtK hypothetical protein	202	YP_001703856	1	mbtK
1547	UM190517T0090	GM001640	99.6	1.6e-125	VFG022680	CVF314	Iron-dependent regulator	ideR Iron-dependent repressor IdeR	228	YP_001703761	1	ideR
1548	UM190517T0090	GM001796	99.9	0	VFG022965	CVF335	(p)ppGpp synthesis and hydrolysis	relA GTP pyrophosphokinase	788	YP_001703609	1	relA
1549	UM190517T0090	GM002151	100	1.3e-124	VFG031738	CVF667	RegX3	regX3 Sensory transduction protein RegX3	228	YP_001704775	1	regX3
1550	UM190517T0090	GM002198	100	3.5e-251	VFG022581	CVF302	Isocitrate lyase	icl isocitrate lyase AceA	430	YP_001704822	1	icl
1551	UM190517T0090	GM002205	100	3.7e-242	VFG029636	CVF650	GPL locus	gtf2 Putative glycosyltransferase GtfB	417	YP_001704831	1	gtfB
1552	UM190517T0090	GM002206	99.6	3.5e-153	VFG029620	CVF650	GPL locus	rmt3 Methyltransferase MtfD	262	YP_001704832	1	rmt3
1553	UM190517T0090	GM002209	100	6e-248	VFG029578	CVF650	GPL locus	gtf1 Glycosyltransferase GtfA	422	YP_001704834	1	gtfA
1554	UM190517T0090	GM002211	100	1.4e-134	VFG029559	CVF650	GPL locus	rmt2 Putative methyltransferase	230	YP_001704836	1	rmt2
1555	UM190517T0090	GM002213	99.7	1.7e-203	VFG029548	CVF650	GPL locus	rmlB Putative epimerase/dehydratase	353	YP_001704838	1	rmlB
1556	UM190517T0090	GM002214	100	1.6e-259	VFG029538	CVF650	GPL locus	gtf3 Putative glycosyltransferase GtfA	440	YP_001704839	1	gtf3
1557	UM190517T0090	GM002215	99.7	2.4e-163	VFG029498	CVF650	GPL locus	rmlA Glucose-1-phosphate thymidylyltransferase	288	YP_001704840	1	rmlA
1558	UM190517T0090	GM002216	100	2.1e-59	VFG029473	CVF650	GPL locus	MAB_4114 hypothetical protein	112	YP_001704841	1	MAB_4114
1559	UM190517T0090	GM002217	100	0	VFG029458	CVF650	GPL locus	mmpL4b Putative membrane protein, MmpL	987	YP_001704842	1	mmpL4b
1560	UM190517T0090	GM002218	100	0	VFG029435	CVF650	GPL locus	mmpL4a Putative membrane protein, MmpL	959	YP_001704843	1	mmpL4a
1561	UM190517T0090	GM002219	100	2e-75	VFG029394	CVF650	GPL locus	mmpS4 Putative membrane protein, MmpS family	138	YP_001704844	1	mmpS4
1562	UM190517T0090	GM002251	100	1.4e-296	VFG023099	CVF339	Mce4	mce4F MCE-family protein	509	YP_001704875	1	mce4F
1563	UM190517T0090	GM002252	100	1.1e-219	VFG023092	CVF339	Mce4	mce4E MCE-family protein LprN	388	YP_001704876	1	mce4E
1564	UM190517T0090	GM002253	100	3.2e-271	VFG023085	CVF339	Mce4	mce4D MCE-family protein	464	YP_001704877	1	mce4D
1565	UM190517T0090	GM002255	100	4.5e-193	VFG023071	CVF339	Mce4	mce4B MCE-family protein	344	YP_001704879	1	mce4B
1566	UM190517T0090	GM002256	100	2.1e-226	VFG023064	CVF339	Mce4	mce4A MCE-family protein	399	YP_001704880	1	mce4A
1567	UM190517T0090	GM002329	100	0	VFG022545	CVF295	Protein kinase G	pknG serine/threonine-protein kinase	753	YP_001704951	1	pknG
1568	UM190517T0090	GM002505	100	1.1e-76	VFG022539	CVF294	Alpha-crystallin	hspX heat shock protein Hsp20	142	YP_001705126	1	hspX
1569	UM190517T0090	GM002510	99.5	1.4e-111	VFG022829	CVF322	AhpC	ahpC putative alkylhydroperoxidase C	195	YP_001705132	1	aphC
1570	UM190517T0090	GM002539	100	0	VFG029777	CVF650	GPL locus	fadE5 Probable acyl-CoA dehydrogenase FadE	614	YP_001705161	1	fadE5
1571	UM190517T0090	GM002727	100	9.2e-85	VFG022553	CVF296	19-kD protein	lpqH lipoprotein lpqH precursor	158	YP_001701633	1	ipqH
1572	UM190517T0090	GM002777	100	1.5e-114	VFG030047	CVF650	GPL locus	gap-like hypothetical protein	217	YP_001701680	1	gap-like protein
1573	UM190517T0090	GM002778	100	0	VFG029951	CVF650	GPL locus	fad23 Putative fatty-acid--CoA ligase FadD	572	YP_001701681	1	fad23
1574	UM190517T0090	GM002780	100	0	VFG029903	CVF650	GPL locus	mmpL10 Putative membrane protein, MmpL family	1002	YP_001701683	1	mmpL10
1575	UM190517T0090	GM002782	100	0	VFG029828	CVF650	GPL locus	pks Probable polyketide synthase	3697	YP_001701685	1	pks
1576	UM190517T0090	GM002798	100	1.4e-261	VFG022927	CVF332	PrrA/B	prrB sensor histidine kinase PrrB	470	YP_001701701	1	prrB
1577	UM190517T0090	GM002847	100	7.2e-238	VFG023121	CVF340	Mce5	mce5F putative MCE family protein	416	YP_001701749	1	mce5F
1578	UM190517T0090	GM002848	100	6.6e-250	VFG023118	CVF340	Mce5	mce5E putative MCE family protein	436	YP_001701750	1	mce5E
1579	UM190517T0090	GM002849	100	8.9e-211	VFG023115	CVF340	Mce5	mce5D putative MCE family protein	375	YP_001701751	1	mce5D
1580	UM190517T0090	GM002850	100	1.2e-196	VFG023112	CVF340	Mce5	mce5C putative MCE family protein	348	YP_001701752	1	mce5C
1581	UM190517T0090	GM002851	100	1.2e-198	VFG023109	CVF340	Mce5	mce5B putative MCE family protein	352	YP_001701753	1	mce5B
1582	UM190517T0090	GM002987	100	9.1e-44	VFG029676	CVF650	GPL locus	mbtH MbtH-like protein	76	WP_005095641	1	mbtH
1583	UM190517T0090	GM003235	100	6.8e-106	VFG022890	CVF329	Sigma M	sigM alternative RNA polymerase sigma factor SigM	194	YP_001705660	1	sigM
1584	UM190517T0090	GM003300	100	1.1e-49	VFG023343	CVF635	ESX-3 (T7SS)	PE5 PE family protein	102	YP_001702966	1	PE5
1585	UM190517T0090	GM003347	100	2.2e-197	VFG022517	CVF291	Antigen 85 complex	fbpA antigen 85-A precursor	333	YP_001700930	1	fbpA
1586	UM190517T0090	GM003408	99.5	1.2e-121	VFG022845	CVF324	Iron-cofactored SOD	sodA superoxide dismutase Mn	207	YP_001700872	1	sodA
1587	UM190517T0090	GM003410	100	6.3e-71	VFG023243	CVF298	ESX-1 (T7SS)	espR hypothetical protein	132	YP_001700869	1	espR
1588	UM190517T0090	GM003528	100	1.8e-230	VFG030998	CVF654	FadE29	fadE29 Putative acyl-CoA dehydrogenase	387	YP_001701367	1	fadE29
1589	UM190517T0090	GM003529	100	2e-196	VFG030947	CVF653	FadE28	fadE28 Probable acyl-CoA dehydrogenase FadE	353	YP_001701366	1	fadE28
1590	UM190517T0090	GM003530	99.8	1.6e-248	VFG030895	CVF652	Cyp125	cyp125 Putative cytochrome P450	419	YP_001701365	1	cyp125
1591	UM190517T0090	GM003584	100	1.1e-49	VFG023343	CVF635	ESX-3 (T7SS)	PE5 PE family protein	102	YP_001702966	1	PE5
1592	UM190517T0090	GM003586	100	4.1e-299	VFG023327	CVF635	ESX-3 (T7SS)	eccB3 hypothetical protein	521	YP_001702968	1	eccB3
1593	UM190517T0090	GM003587	99.8	0	VFG023311	CVF635	ESX-3 (T7SS)	eccA3 hypothetical protein	620	YP_001702969	1	eccA3
1594	UM190517T0090	GM003598	99.8	3.6e-259	VFG022751	CVF315	Mycobactin	mbtI salicylate synthase MbtI	453	YP_001702980	1	mbtI
1595	UM190517T0090	GM003600	100	0	VFG022737	CVF315	Mycobactin	mbtA bifunctional salicyl-AMP ligase/salicyl-S-arcp synthetase	550	YP_001702982	1	mbtA
1596	UM190517T0090	GM003602	99.5	4.1e-252	VFG026515	CVF315	Mycobactin	mbtG L-lysine 6-monooxygenase mbtG	429	WP_005099527	1	mbtG
1597	UM190517T0090	GM003614	100	0	VFG022788	CVF316	ABC transporter	irtB ABC transporter ATP-binding protein	582	YP_001702996	1	irtB
1598	UM190517T0090	GM003615	100	0	VFG022781	CVF316	ABC transporter	irtA ABC transporter ATP-binding protein	862	YP_001702997	1	irtA
1599	UM190517T0090	GM003734	100	5.9e-87	VFG022554	CVF296	19-kD protein	lpqH lipoprotein LpqH precursor	162	YP_001703114	1	ipqH
1600	UM190517T0090	GM003752	99.9	0	VFG023546	CVF299	Accessory secretion factor	secA2 preprotein translocase subunit SecA	772	YP_001703132	1	secA
1601	UM190517T0090	GM003916	100	0	VFG031312	CVF668	Heme uptake	mmpL11 Putative membrane protein, MmpL	923	YP_001705252	1	mmpL11
1602	UM190517T0090	GM003923	99.8	0	VFG031050	CVF655	Zn++ metallophrotease	zmp1 Probable zinc metalloprotease	660	YP_001705259	1	zmp1
1603	UM190517T0090	GM003956	100	3.8e-297	VFG023106	CVF340	Mce5	mce5A putative Mce family protein	510	YP_001705291	1	mce5A_MAB_4568c
1604	UM190517T0090	GM004340	99.7	1.3e-211	VFG030304	CVF649	MymA operon	adhD alcohol dehydrogenase	368	WP_011560572	1	adhD
1605	UM190517T0090	GM004366	99.9	0	VFG022716	CVF315	Mycobactin	mbtD putative polyketide synthase MbtD	1010	YP_001702854	1	mbtD
1606	UM190517T0090	GM004367	100	6.4e-261	VFG022723	CVF315	Mycobactin	mbtC putative polyketide synthase MbtC	441	YP_001702855	1	mbtC
1607	UM190517T0090	GM004370	99.9	0	VFG022702	CVF315	Mycobactin	mbtF putative peptide synthetase MbtF	1509	YP_001702858	1	mbtF
1608	UM190517T0090	GM004371	100	0	VFG022730	CVF315	Mycobactin	mbtB putative phenyloxazoline synthase MbtB	1155	YP_001702859	1	mbtB
1609	UM190517T0090	GM004387	100	0	VFG022853	CVF620	NuoG	nuoG NADH dehydrogenase subunit G	792	YP_001702875	1	nuoG
1610	UM190517T0090	GM004410	99.7	0	VFG031167	CVF656	Proteasome-associated proteins	mpa ATPase	602	WP_005061265	1	mpa
1611	UM190517T0090	GM004411	100	2.6e-87	VFG031606	CVF664	Sigma L	sigL Probable RNA polymerase sigma-70 factor, ECF subfamily	160	YP_001702898	1	sigL
1612	UM190517T0090	GM004473	99.7	2.2e-178	VFG023391	CVF635	ESX-3 (T7SS)	eccE3 hypothetical protein	317	YP_001702959	1	eccE3
1613	UM190517T0090	GM004474	100	2e-265	VFG023383	CVF635	ESX-3 (T7SS)	mycP3 peptidase	461	YP_001702960	1	mycP3
1614	UM190517T0090	GM004475	100	6.1e-254	VFG023375	CVF635	ESX-3 (T7SS)	eccD3 hypothetical protein	462	YP_001702961	1	eccD3
1615	UM190517T0090	GM004476	100	1.1e-163	VFG023367	CVF635	ESX-3 (T7SS)	espG3 hypothetical protein	287	YP_001702962	1	eccG3
1616	UM190517T0090	GM004477	100	5.3e-51	VFG023359	CVF635	ESX-3 (T7SS)	esxH ESAT-6-like protein esxH	96	YP_001702963	1	esxH
1617	UM190517T0090	GM004568	100	2.6e-115	VFG022951	CVF334	DevR/S	devR/dosR LuxR family transcriptional regulator	216	YP_001704619	1	devR
1618	UM190517T0090	GM004569	99.8	0	VFG022958	CVF334	DevR/S	devS histidine kinase response regulator	567	YP_001704618	1	devS
1619	UM190517T0090	GM004695	100	1.8e-76	VFG022617	CVF305	Pantothenate synthesis	panD aspartate 1-decarboxylase precursor	141	YP_001701295	1	panD
1620	UM190517T0090	GM004696	100	6.9e-177	VFG022609	CVF305	Pantothenate synthesis	panC pantoate--beta-alanine ligase	310	YP_001701294	1	panC
1621	UM190517T0090	GM004869	100	2.6e-173	VFG022625	CVF306	Purine synthesis	purC phosphoribosylaminoimidazole-succinocarboxamide synthase	297	YP_001701440	1	purC
1622	UM190517T0090	GM004883	99.8	1.9e-299	VFG022912	CVF331	PhoP/R	phoR putative sensor histidine kinase PhoR	525	YP_001701426	1	phoR
1623	UM190517T0090	GM004884	100	1.1e-137	VFG022905	CVF331	PhoP/R	phoP putative DNA-binding response regulator PhoP	247	YP_001701425	1	phoP
1624	UM190517T0090	GM004965	99.7	1.4e-202	VFG022641	CVF308	Tryptophan synthesis	trpD anthranilate phosphoribosyltransferase	357	YP_001702706	1	trpD
1625	UM190517T0090	GM005030	100	8.7e-61	VFG031206	CVF668	Heme uptake	MAB_3999 hypothetical protein	114	YP_001704727	1	MAB_3999
1626	UM190517T0090	GM005037	100	1.3e-156	VFG022633	CVF307	Proline synthesis	proC pyrroline-5-carboxylate reductase	299	YP_001704733	1	proC
1627	UM190517T0090	GM005131	99.9	0	VFG022823	CVF321	Catalase-peroxidase	katG catalase/peroxidase KatG	738	YP_001703205	1	katG
1628	UM190517T0090	GM005252	100	5.2e-46	VFG023319	CVF635	ESX-3 (T7SS)	esxG PE family protein	97	YP_001702964	1	esxG
1629	UM190517T0090	GM005255	100	1.1e-49	VFG023343	CVF635	ESX-3 (T7SS)	PE5 PE family protein	102	YP_001702966	1	PE5
1630	UM190517T0091	GM000033	100	1.8e-288	VFG022664	CVF311	Glutamine synthesis	glnA1 glutamine synthetase, type I GlnA1	478	YP_001702670	1	glnA1
1631	UM190517T0091	GM000067	100	7.5e-90	VFG031526	CVF661	Tyrosine phosphatase	ptpA Putative low molecular weight protein tyrosine phosphatase	162	YP_001702637	1	ptpA
1632	UM190517T0091	GM000115	99.5	3.6e-220	VFG029172	CVF315	Mycobactin	fadE14 acyl-CoA dehydrogenase YngJ	379	WP_005060526	1	fadE14
1633	UM190517T0091	GM000155	99.2	1.7e-228	VFG023134	CVF341	Mce6	mce6F putative Mce family protein	399	YP_001702439	1	mce6F
1634	UM190517T0091	GM000156	100	1e-211	VFG023132	CVF341	Mce6	mce6E putative Mce family protein	376	YP_001702438	1	mce6E
1635	UM190517T0091	GM000157	99.5	4.5e-207	VFG023130	CVF341	Mce6	mce6D putative Mce family protein	369	YP_001702437	1	mce6D
1636	UM190517T0091	GM000158	99.4	3.6e-187	VFG027862	CVF341	Mce6	mce6C MCE-family protein Mce6C	338	WP_025982897	1	mce6C
1637	UM190517T0091	GM000159	100	1.9e-202	VFG023126	CVF341	Mce6	mce6B putative Mce family protein	355	YP_001702435	1	mce6B
1638	UM190517T0091	GM000282	99.4	3.8e-197	VFG008476	CVF291	Antigen 85 complex	fbpC antigen 85-B	331	WP_016342302	1	fbpC
1639	UM190517T0091	GM000315	99.6	1.2e-156	VFG022495	CVF289	Sulfolipid-1 biosynthesis and transport	stf0 hypothetical protein	267	YP_001702285	1	stf0
1640	UM190517T0091	GM000487	100	3e-217	VFG030686	CVF651	Trehalose-recycling ABC transporter	sugC Probable sugar ABC transporter, ATP-binding protein SugC	391	YP_001702115	1	sugC
1641	UM190517T0091	GM000488	99.6	6.2e-153	VFG030632	CVF651	Trehalose-recycling ABC transporter	sugB Probable sugar ABC transporter, permease protein SugB	277	YP_001702114	1	sugB
1642	UM190517T0091	GM000489	99.7	3.7e-167	VFG030578	CVF651	Trehalose-recycling ABC transporter	sugA Probable sugar ABC transporter, permease protein SugA	300	YP_001702113	1	sugA
1643	UM190517T0091	GM000490	99.8	1.9e-271	VFG030524	CVF651	Trehalose-recycling ABC transporter	lpqY Probable sugar ABC transporter, sugar-binding protein LpqY	474	YP_001702112	1	ibqY
1644	UM190517T0091	GM000500	100	1.7e-144	VFG022875	CVF327	Sigma E	sigE alternative RNA polymerase sigma factor	256	YP_001702102	1	sigE
1645	UM190517T0091	GM000740	99.3	0	VFG029151	CVF315	Mycobactin	fadD33 ligase	549	WP_005059131	1	fadD33
1646	UM190517T0091	GM000785	99.8	3.6e-287	VFG027230	CVF333	MprA/B	mprB two component sensor kinase MprB	511	WP_005063389	1	mprB
1647	UM190517T0091	GM000786	100	1.7e-124	VFG027205	CVF333	MprA/B	mprA two component response transcriptional regulatory protein MprA	228	WP_005098722	1	mprA
1648	UM190517T0091	GM000900	100	1.3e-124	VFG031738	CVF667	RegX3	regX3 Sensory transduction protein RegX3	228	YP_001704775	1	regX3
1649	UM190517T0091	GM000947	100	3.5e-251	VFG022581	CVF302	Isocitrate lyase	icl isocitrate lyase AceA	430	YP_001704822	1	icl
1650	UM190517T0091	GM000950	99.6	1.9e-146	VFG029738	CVF650	GPL locus	gap hypothetical protein	267	YP_001704824	1	gap
1651	UM190517T0091	GM000951	99.9	0	VFG029724	CVF650	GPL locus	mps2 Probable peptide synthetase NRP	2581	YP_001704825	1	mps2
1652	UM190517T0091	GM000957	99.8	1.8e-241	VFG029636	CVF650	GPL locus	gtf2 Putative glycosyltransferase GtfB	417	YP_001704831	1	gtfB
1653	UM190517T0091	GM000958	99.6	3.5e-153	VFG029620	CVF650	GPL locus	rmt3 Methyltransferase MtfD	262	YP_001704832	1	rmt3
1654	UM190517T0091	GM000959	99.7	5.6e-213	VFG029609	CVF650	GPL locus	atf Acetyltransferase	374	YP_001704833	1	atf
1655	UM190517T0091	GM000960	100	6e-248	VFG029578	CVF650	GPL locus	gtf1 Glycosyltransferase GtfA	422	YP_001704834	1	gtfA
1656	UM190517T0091	GM000962	100	1.4e-134	VFG029559	CVF650	GPL locus	rmt2 Putative methyltransferase	230	YP_001704836	1	rmt2
1657	UM190517T0091	GM000964	99.7	1.7e-203	VFG029548	CVF650	GPL locus	rmlB Putative epimerase/dehydratase	353	YP_001704838	1	rmlB
1658	UM190517T0091	GM000965	100	1.6e-259	VFG029538	CVF650	GPL locus	gtf3 Putative glycosyltransferase GtfA	440	YP_001704839	1	gtf3
1659	UM190517T0091	GM000966	99.7	2.4e-163	VFG029498	CVF650	GPL locus	rmlA Glucose-1-phosphate thymidylyltransferase	288	YP_001704840	1	rmlA
1660	UM190517T0091	GM000967	100	2.1e-59	VFG029473	CVF650	GPL locus	MAB_4114 hypothetical protein	112	YP_001704841	1	MAB_4114
1661	UM190517T0091	GM000968	100	0	VFG029458	CVF650	GPL locus	mmpL4b Putative membrane protein, MmpL	987	YP_001704842	1	mmpL4b
1662	UM190517T0091	GM000969	100	0	VFG029435	CVF650	GPL locus	mmpL4a Putative membrane protein, MmpL	959	YP_001704843	1	mmpL4a
1663	UM190517T0091	GM000970	100	2e-75	VFG029394	CVF650	GPL locus	mmpS4 Putative membrane protein, MmpS family	138	YP_001704844	1	mmpS4
1664	UM190517T0091	GM001001	99.6	1.3e-294	VFG023099	CVF339	Mce4	mce4F MCE-family protein	509	YP_001704875	1	mce4F
1665	UM190517T0091	GM001003	99.8	2.7e-270	VFG023085	CVF339	Mce4	mce4D MCE-family protein	464	YP_001704877	1	mce4D
1666	UM190517T0091	GM001005	100	4.5e-193	VFG023071	CVF339	Mce4	mce4B MCE-family protein	344	YP_001704879	1	mce4B
1667	UM190517T0091	GM001006	100	2.1e-226	VFG023064	CVF339	Mce4	mce4A MCE-family protein	399	YP_001704880	1	mce4A
1668	UM190517T0091	GM001080	99.7	0	VFG022545	CVF295	Protein kinase G	pknG serine/threonine-protein kinase	753	YP_001704951	1	pknG
1669	UM190517T0091	GM001221	99.3	1.4e-76	VFG022539	CVF294	Alpha-crystallin	hspX heat shock protein Hsp20	142	YP_001705126	1	hspX
1670	UM190517T0091	GM001255	99.8	0	VFG029777	CVF650	GPL locus	fadE5 Probable acyl-CoA dehydrogenase FadE	614	YP_001705161	1	fadE5
1671	UM190517T0091	GM001341	99.9	0	VFG031312	CVF668	Heme uptake	mmpL11 Putative membrane protein, MmpL	923	YP_001705252	1	mmpL11
1672	UM190517T0091	GM001348	99.8	0	VFG031050	CVF655	Zn++ metallophrotease	zmp1 Probable zinc metalloprotease	660	YP_001705259	1	zmp1
1673	UM190517T0091	GM001380	100	3.8e-297	VFG023106	CVF340	Mce5	mce5A putative Mce family protein	510	YP_001705291	1	mce5A_MAB_4568c
1674	UM190517T0091	GM001800	99.9	0	VFG022965	CVF335	(p)ppGpp synthesis and hydrolysis	relA GTP pyrophosphokinase	788	YP_001703609	1	relA
1675	UM190517T0091	GM001960	99.6	1.6e-125	VFG022680	CVF314	Iron-dependent regulator	ideR Iron-dependent repressor IdeR	228	YP_001703761	1	ideR
1676	UM190517T0091	GM002056	100	4.3e-119	VFG022774	CVF315	Mycobactin	mbtK hypothetical protein	202	YP_001703856	1	mbtK
1677	UM190517T0091	GM002183	99.9	0	VFG023418	CVF636	ESX-4 (T7SS)	eccC4 putative FtsK/SpoIIIE family protein	1311	YP_001704484	1	EccC4
1678	UM190517T0091	GM002184	100	1.6e-284	VFG023425	CVF636	ESX-4 (T7SS)	cccD4 hypothetical protein	511	YP_001704485	1	cccD4
1679	UM190517T0091	GM002186	100	5.1e-283	VFG023439	CVF636	ESX-4 (T7SS)	eccB4 hypothetical protein	493	YP_001704487	1	PE5
1680	UM190517T0091	GM002316	99.8	0	VFG022958	CVF334	DevR/S	devS histidine kinase response regulator	567	YP_001704618	1	devS
1681	UM190517T0091	GM002317	100	2.6e-115	VFG022951	CVF334	DevR/S	devR/dosR LuxR family transcriptional regulator	216	YP_001704619	1	devR
1682	UM190517T0091	GM002471	100	8.7e-61	VFG031206	CVF668	Heme uptake	MAB_3999 hypothetical protein	114	YP_001704727	1	MAB_3999
1683	UM190517T0091	GM002478	100	1.3e-156	VFG022633	CVF307	Proline synthesis	proC pyrroline-5-carboxylate reductase	299	YP_001704733	1	proC
1684	UM190517T0091	GM002511	100	1.8e-76	VFG022617	CVF305	Pantothenate synthesis	panD aspartate 1-decarboxylase precursor	141	YP_001701295	1	panD
1685	UM190517T0091	GM002512	99.7	7.6e-176	VFG022609	CVF305	Pantothenate synthesis	panC pantoate--beta-alanine ligase	310	YP_001701294	1	panC
1686	UM190517T0091	GM002938	100	6.2e-133	VFG022673	CVF313	Magnesium transport	mgtC Mg2+ transport P-type ATPase C MgtC	240	YP_001704322	1	mgtC
1687	UM190517T0091	GM003007	100	3.7e-278	VFG022816	CVF320	Nitrate/nitrite transporter	narK2 integral membrane nitrite extrusion protein NarK3	481	YP_001704253	1	narK2
1688	UM190517T0091	GM003153	100	2.6e-87	VFG031606	CVF664	Sigma L	sigL Probable RNA polymerase sigma-70 factor, ECF subfamily	160	YP_001702898	1	sigL
1689	UM190517T0091	GM003154	99.7	0	VFG031167	CVF656	Proteasome-associated proteins	mpa ATPase	602	WP_005061265	1	mpa
1690	UM190517T0091	GM003177	99.7	0	VFG022853	CVF620	NuoG	nuoG NADH dehydrogenase subunit G	792	YP_001702875	1	nuoG
1691	UM190517T0091	GM003193	99.1	0	VFG022730	CVF315	Mycobactin	mbtB putative phenyloxazoline synthase MbtB	1155	YP_001702859	1	mbtB
1692	UM190517T0091	GM003195	99.6	0	VFG022709	CVF315	Mycobactin	mbtE putative peptide synthetase MbtE	1675	YP_001702857	1	mbtE
1693	UM190517T0091	GM003197	100	6.4e-261	VFG022723	CVF315	Mycobactin	mbtC putative polyketide synthase MbtC	441	YP_001702855	1	mbtC
1694	UM190517T0091	GM003225	99.7	1.3e-211	VFG030304	CVF649	MymA operon	adhD alcohol dehydrogenase	368	WP_011560572	1	adhD
1695	UM190517T0091	GM003339	99.7	1.4e-202	VFG022641	CVF308	Tryptophan synthesis	trpD anthranilate phosphoribosyltransferase	357	YP_001702706	1	trpD
1696	UM190517T0091	GM003426	99.5	6.5e-112	VFG022648	CVF309	Leucine synthesis	leuD isopropylmalate isomerase small subunit	199	YP_001704023	1	leuD
1697	UM190517T0091	GM003565	99.6	3.5e-298	VFG028613	CVF635	ESX-3 (T7SS)	eccB3 type VII secretion protein EccB	521	WP_005058898	1	eccB3
1698	UM190517T0091	GM003577	99.3	8.9e-258	VFG022751	CVF315	Mycobactin	mbtI salicylate synthase MbtI	453	YP_001702980	1	mbtI
1699	UM190517T0091	GM003581	99.5	1.4e-252	VFG026515	CVF315	Mycobactin	mbtG L-lysine 6-monooxygenase mbtG	429	WP_005099527	1	mbtG
1700	UM190517T0091	GM003593	99.8	0	VFG022788	CVF316	ABC transporter	irtB ABC transporter ATP-binding protein	582	YP_001702996	1	irtB
1701	UM190517T0091	GM003594	100	0	VFG022781	CVF316	ABC transporter	irtA ABC transporter ATP-binding protein	862	YP_001702997	1	irtA
1702	UM190517T0091	GM003824	100	2.2e-197	VFG022517	CVF291	Antigen 85 complex	fbpA antigen 85-A precursor	333	YP_001700930	1	fbpA
1703	UM190517T0091	GM003884	99.5	1.2e-121	VFG022845	CVF324	Iron-cofactored SOD	sodA superoxide dismutase Mn	207	YP_001700872	1	sodA
1704	UM190517T0091	GM003886	100	6.3e-71	VFG023243	CVF298	ESX-1 (T7SS)	espR hypothetical protein	132	YP_001700869	1	espR
1705	UM190517T0091	GM003937	100	1.4e-261	VFG022927	CVF332	PrrA/B	prrB sensor histidine kinase PrrB	470	YP_001701701	1	prrB
1706	UM190517T0091	GM003953	99.7	0	VFG029828	CVF650	GPL locus	pks Probable polyketide synthase	3697	YP_001701685	1	pks
1707	UM190517T0091	GM003955	100	0	VFG029903	CVF650	GPL locus	mmpL10 Putative membrane protein, MmpL family	1002	YP_001701683	1	mmpL10
1708	UM190517T0091	GM003957	99.8	0	VFG029951	CVF650	GPL locus	fad23 Putative fatty-acid--CoA ligase FadD	572	YP_001701681	1	fad23
1709	UM190517T0091	GM003958	100	1.5e-114	VFG030047	CVF650	GPL locus	gap-like hypothetical protein	217	YP_001701680	1	gap-like protein
1710	UM190517T0091	GM003975	99.4	2.7e-84	VFG022553	CVF296	19-kD protein	lpqH lipoprotein lpqH precursor	158	YP_001701633	1	ipqH
1711	UM190517T0091	GM004195	99.7	0	VFG022823	CVF321	Catalase-peroxidase	katG catalase/peroxidase KatG	738	YP_001703205	1	katG
1712	UM190517T0091	GM004243	100	5.9e-87	VFG022554	CVF296	19-kD protein	lpqH lipoprotein LpqH precursor	162	YP_001703114	1	ipqH
1713	UM190517T0091	GM004261	99.5	0	VFG009161	CVF299	Accessory secretion factor	secA2 preprotein translocase subunit SecA	774	WP_005067995	1	secA
1714	UM190517T0091	GM004446	99.7	1.3e-172	VFG022625	CVF306	Purine synthesis	purC phosphoribosylaminoimidazole-succinocarboxamide synthase	297	YP_001701440	1	purC
1715	UM190517T0091	GM004460	99.8	1.9e-299	VFG022912	CVF331	PhoP/R	phoR putative sensor histidine kinase PhoR	525	YP_001701426	1	phoR
1716	UM190517T0091	GM004461	100	1.1e-137	VFG022905	CVF331	PhoP/R	phoP putative DNA-binding response regulator PhoP	247	YP_001701425	1	phoP
1717	UM190517T0091	GM004585	100	9.1e-44	VFG029676	CVF650	GPL locus	mbtH MbtH-like protein	76	WP_005095641	1	mbtH
1718	UM190517T0091	GM004639	99.8	1.6e-248	VFG030895	CVF652	Cyp125	cyp125 Putative cytochrome P450	419	YP_001701365	1	cyp125
1719	UM190517T0091	GM004640	100	2e-196	VFG030947	CVF653	FadE28	fadE28 Probable acyl-CoA dehydrogenase FadE	353	YP_001701366	1	fadE28
1720	UM190517T0091	GM004641	100	1.8e-230	VFG030998	CVF654	FadE29	fadE29 Putative acyl-CoA dehydrogenase	387	YP_001701367	1	fadE29
1721	UM190517T0091	GM004856	99.8	1.9e-249	VFG023118	CVF340	Mce5	mce5E putative MCE family protein	436	YP_001701750	1	mce5E
1722	UM190517T0091	GM004857	99.8	1.6e-237	VFG023121	CVF340	Mce5	mce5F putative MCE family protein	416	YP_001701749	1	mce5F
1723	UM190517T0091	GM004959	100	6.8e-106	VFG027059	CVF329	Sigma M	sigM alternative RNA polymerase sigma factor SigM	194	WP_005064565	1	sigM
1724	UM190517T0096	GM000050	100	1.8e-230	VFG030998	CVF654	FadE29	fadE29 Putative acyl-CoA dehydrogenase	387	YP_001701367	1	fadE29
1725	UM190517T0096	GM000051	100	2e-196	VFG030947	CVF653	FadE28	fadE28 Probable acyl-CoA dehydrogenase FadE	353	YP_001701366	1	fadE28
1726	UM190517T0096	GM000052	99.8	1.6e-248	VFG030895	CVF652	Cyp125	cyp125 Putative cytochrome P450	419	YP_001701365	1	cyp125
1727	UM190517T0096	GM000209	99.5	6.5e-112	VFG022648	CVF309	Leucine synthesis	leuD isopropylmalate isomerase small subunit	199	YP_001704023	1	leuD
1728	UM190517T0096	GM000452	99.6	1.2e-276	VFG022816	CVF320	Nitrate/nitrite transporter	narK2 integral membrane nitrite extrusion protein NarK3	481	YP_001704253	1	narK2
1729	UM190517T0096	GM000473	100	1.5e-131	VFG022883	CVF328	Sigma H	sigH RNA polymerase sigma-E factor	235	YP_001704273	1	sigH
1730	UM190517T0096	GM000522	100	6.2e-133	VFG022673	CVF313	Magnesium transport	mgtC Mg2+ transport P-type ATPase C MgtC	240	YP_001704322	1	mgtC
1731	UM190517T0096	GM000683	99.9	0	VFG023418	CVF636	ESX-4 (T7SS)	eccC4 putative FtsK/SpoIIIE family protein	1311	YP_001704484	1	EccC4
1732	UM190517T0096	GM000684	100	1.6e-284	VFG023425	CVF636	ESX-4 (T7SS)	cccD4 hypothetical protein	511	YP_001704485	1	cccD4
1733	UM190517T0096	GM000685	99.8	5.7e-279	VFG023432	CVF636	ESX-4 (T7SS)	mycP4 putative protease	479	YP_001704486	1	mycP4
1734	UM190517T0096	GM000686	99.8	6.7e-283	VFG023439	CVF636	ESX-4 (T7SS)	eccB4 hypothetical protein	493	YP_001704487	1	PE5
1735	UM190517T0096	GM000816	99.6	0	VFG022958	CVF334	DevR/S	devS histidine kinase response regulator	567	YP_001704618	1	devS
1736	UM190517T0096	GM000817	100	2.6e-115	VFG022951	CVF334	DevR/S	devR/dosR LuxR family transcriptional regulator	216	YP_001704619	1	devR
1737	UM190517T0096	GM000926	99.1	2.5e-60	VFG031206	CVF668	Heme uptake	MAB_3999 hypothetical protein	114	YP_001704727	1	MAB_3999
1738	UM190517T0096	GM000933	100	1.3e-156	VFG022633	CVF307	Proline synthesis	proC pyrroline-5-carboxylate reductase	299	YP_001704733	1	proC
1739	UM190517T0096	GM001072	100	3.8e-297	VFG023106	CVF340	Mce5	mce5A putative Mce family protein	510	YP_001705291	1	mce5A_MAB_4568c
1740	UM190517T0096	GM001104	99.8	0	VFG031050	CVF655	Zn++ metallophrotease	zmp1 Probable zinc metalloprotease	660	YP_001705259	1	zmp1
1741	UM190517T0096	GM001111	99.9	0	VFG031312	CVF668	Heme uptake	mmpL11 Putative membrane protein, MmpL	923	YP_001705252	1	mmpL11
1742	UM190517T0096	GM001198	99.7	0	VFG029777	CVF650	GPL locus	fadE5 Probable acyl-CoA dehydrogenase FadE	614	YP_001705161	1	fadE5
1743	UM190517T0096	GM001232	99.3	2.4e-76	VFG022539	CVF294	Alpha-crystallin	hspX heat shock protein Hsp20	142	YP_001705126	1	hspX
1744	UM190517T0096	GM001382	99.9	0	VFG022545	CVF295	Protein kinase G	pknG serine/threonine-protein kinase	753	YP_001704951	1	pknG
1745	UM190517T0096	GM001454	99.7	2.7e-226	VFG023064	CVF339	Mce4	mce4A MCE-family protein	399	YP_001704880	1	mce4A
1746	UM190517T0096	GM001455	100	4.5e-193	VFG023071	CVF339	Mce4	mce4B MCE-family protein	344	YP_001704879	1	mce4B
1747	UM190517T0096	GM001457	100	3.2e-271	VFG023085	CVF339	Mce4	mce4D MCE-family protein	464	YP_001704877	1	mce4D
1748	UM190517T0096	GM001458	99.7	3.1e-219	VFG023092	CVF339	Mce4	mce4E MCE-family protein LprN	388	YP_001704876	1	mce4E
1749	UM190517T0096	GM001459	100	1.4e-296	VFG023099	CVF339	Mce4	mce4F MCE-family protein	509	YP_001704875	1	mce4F
1750	UM190517T0096	GM001492	100	2e-75	VFG029394	CVF650	GPL locus	mmpS4 Putative membrane protein, MmpS family	138	YP_001704844	1	mmpS4
1751	UM190517T0096	GM001493	100	0	VFG029435	CVF650	GPL locus	mmpL4a Putative membrane protein, MmpL	959	YP_001704843	1	mmpL4a
1752	UM190517T0096	GM001494	99.9	0	VFG029458	CVF650	GPL locus	mmpL4b Putative membrane protein, MmpL	987	YP_001704842	1	mmpL4b
1753	UM190517T0096	GM001495	100	2.1e-59	VFG029473	CVF650	GPL locus	MAB_4114 hypothetical protein	112	YP_001704841	1	MAB_4114
1754	UM190517T0096	GM001496	99.7	2.4e-163	VFG029498	CVF650	GPL locus	rmlA Glucose-1-phosphate thymidylyltransferase	288	YP_001704840	1	rmlA
1755	UM190517T0096	GM001497	100	1.6e-259	VFG029538	CVF650	GPL locus	gtf3 Putative glycosyltransferase GtfA	440	YP_001704839	1	gtf3
1756	UM190517T0096	GM001498	99.7	1.7e-203	VFG029548	CVF650	GPL locus	rmlB Putative epimerase/dehydratase	353	YP_001704838	1	rmlB
1757	UM190517T0096	GM001500	100	1.4e-134	VFG029559	CVF650	GPL locus	rmt2 Putative methyltransferase	230	YP_001704836	1	rmt2
1758	UM190517T0096	GM001502	100	6e-248	VFG029578	CVF650	GPL locus	gtf1 Glycosyltransferase GtfA	422	YP_001704834	1	gtfA
1759	UM190517T0096	GM001503	99.7	5.6e-213	VFG029609	CVF650	GPL locus	atf Acetyltransferase	374	YP_001704833	1	atf
1760	UM190517T0096	GM001504	99.6	3.5e-153	VFG029620	CVF650	GPL locus	rmt3 Methyltransferase MtfD	262	YP_001704832	1	rmt3
1761	UM190517T0096	GM001505	99.3	1.6e-240	VFG029636	CVF650	GPL locus	gtf2 Putative glycosyltransferase GtfB	417	YP_001704831	1	gtfB
1762	UM190517T0096	GM001513	99.9	0	VFG029724	CVF650	GPL locus	mps2 Probable peptide synthetase NRP	2581	YP_001704825	1	mps2
1763	UM190517T0096	GM001514	99.6	1.1e-146	VFG029738	CVF650	GPL locus	gap hypothetical protein	267	YP_001704824	1	gap
1764	UM190517T0096	GM001516	100	3.5e-251	VFG022581	CVF302	Isocitrate lyase	icl isocitrate lyase AceA	430	YP_001704822	1	icl
1765	UM190517T0096	GM001563	100	1.3e-124	VFG031738	CVF667	RegX3	regX3 Sensory transduction protein RegX3	228	YP_001704775	1	regX3
1766	UM190517T0096	GM001674	99.9	0	VFG022965	CVF335	(p)ppGpp synthesis and hydrolysis	relA GTP pyrophosphokinase	788	YP_001703609	1	relA
1767	UM190517T0096	GM002016	99.6	0	VFG029151	CVF315	Mycobactin	fadD33 ligase	549	WP_005059131	1	fadD33
1768	UM190517T0096	GM002236	100	1.7e-144	VFG022875	CVF327	Sigma E	sigE alternative RNA polymerase sigma factor	256	YP_001702102	1	sigE
1769	UM190517T0096	GM002246	99.4	2.1e-270	VFG030538	CVF651	Trehalose-recycling ABC transporter	lpqY sugar ABC transporter, sugar-binding protein LpqY	474	WP_016342136	1	ibqY
1770	UM190517T0096	GM002248	99.3	8.1e-153	VFG030632	CVF651	Trehalose-recycling ABC transporter	sugB Probable sugar ABC transporter, permease protein SugB	277	YP_001702114	1	sugB
1771	UM190517T0096	GM002249	100	3.9e-217	VFG030706	CVF651	Trehalose-recycling ABC transporter	sugC maltodextrin import ATP-binding protein MsmX	391	WP_005059672	1	sugC
1772	UM190517T0096	GM002423	99.6	1.2e-156	VFG022495	CVF289	Sulfolipid-1 biosynthesis and transport	stf0 hypothetical protein	267	YP_001702285	1	stf0
1773	UM190517T0096	GM002448	99.3	5.3e-76	VFG022617	CVF305	Pantothenate synthesis	panD aspartate 1-decarboxylase precursor	141	YP_001701295	1	panD
1774	UM190517T0096	GM002449	100	6.9e-177	VFG022609	CVF305	Pantothenate synthesis	panC pantoate--beta-alanine ligase	310	YP_001701294	1	panC
1775	UM190517T0096	GM002815	100	1.8e-288	VFG022664	CVF311	Glutamine synthesis	glnA1 glutamine synthetase, type I GlnA1	478	YP_001702670	1	glnA1
1776	UM190517T0096	GM002849	100	7.5e-90	VFG031526	CVF661	Tyrosine phosphatase	ptpA Putative low molecular weight protein tyrosine phosphatase	162	YP_001702637	1	ptpA
1777	UM190517T0096	GM002904	99.2	1.4e-219	VFG029172	CVF315	Mycobactin	fadE14 acyl-CoA dehydrogenase YngJ	379	WP_005060526	1	fadE14
1778	UM190517T0096	GM002955	99.5	4.5e-229	VFG023134	CVF341	Mce6	mce6F putative Mce family protein	399	YP_001702439	1	mce6F
1779	UM190517T0096	GM002956	99.7	2.3e-211	VFG023132	CVF341	Mce6	mce6E putative Mce family protein	376	YP_001702438	1	mce6E
1780	UM190517T0096	GM002957	99.5	4.5e-207	VFG023130	CVF341	Mce6	mce6D putative Mce family protein	369	YP_001702437	1	mce6D
1781	UM190517T0096	GM002958	99.4	3.6e-187	VFG027862	CVF341	Mce6	mce6C MCE-family protein Mce6C	338	WP_025982897	1	mce6C
1782	UM190517T0096	GM002959	99.7	4.2e-202	VFG023126	CVF341	Mce6	mce6B putative Mce family protein	355	YP_001702435	1	mce6B
1783	UM190517T0096	GM003080	99.1	1.1e-196	VFG008476	CVF291	Antigen 85 complex	fbpC antigen 85-B	331	WP_016342302	1	fbpC
1784	UM190517T0096	GM003346	100	6.8e-106	VFG022890	CVF329	Sigma M	sigM alternative RNA polymerase sigma factor SigM	194	YP_001705660	1	sigM
1785	UM190517T0096	GM003497	100	4.3e-119	VFG022774	CVF315	Mycobactin	mbtK hypothetical protein	202	YP_001703856	1	mbtK
1786	UM190517T0096	GM003593	99.6	1.6e-125	VFG022680	CVF314	Iron-dependent regulator	ideR Iron-dependent repressor IdeR	228	YP_001703761	1	ideR
1787	UM190517T0096	GM003659	99.7	3.1e-163	VFG023367	CVF635	ESX-3 (T7SS)	espG3 hypothetical protein	287	YP_001702962	1	eccG3
1788	UM190517T0096	GM003660	100	6.1e-254	VFG023375	CVF635	ESX-3 (T7SS)	eccD3 hypothetical protein	462	YP_001702961	1	eccD3
1789	UM190517T0096	GM003661	99.8	1.7e-264	VFG023383	CVF635	ESX-3 (T7SS)	mycP3 peptidase	461	YP_001702960	1	mycP3
1790	UM190517T0096	GM003662	99.4	6.4e-178	VFG023391	CVF635	ESX-3 (T7SS)	eccE3 hypothetical protein	317	YP_001702959	1	eccE3
1791	UM190517T0096	GM003724	100	2.6e-87	VFG031606	CVF664	Sigma L	sigL Probable RNA polymerase sigma-70 factor, ECF subfamily	160	YP_001702898	1	sigL
1792	UM190517T0096	GM003725	99.7	0	VFG031167	CVF656	Proteasome-associated proteins	mpa ATPase	602	WP_005061265	1	mpa
1793	UM190517T0096	GM003748	99.7	0	VFG022853	CVF620	NuoG	nuoG NADH dehydrogenase subunit G	792	YP_001702875	1	nuoG
1794	UM190517T0096	GM003765	99.1	0	VFG022702	CVF315	Mycobactin	mbtF putative peptide synthetase MbtF	1509	YP_001702858	1	mbtF
1795	UM190517T0096	GM003768	100	6.4e-261	VFG022723	CVF315	Mycobactin	mbtC putative polyketide synthase MbtC	441	YP_001702855	1	mbtC
1796	UM190517T0096	GM003854	99.7	1.4e-202	VFG022641	CVF308	Tryptophan synthesis	trpD anthranilate phosphoribosyltransferase	357	YP_001702706	1	trpD
1797	UM190517T0096	GM004001	99.6	0	VFG009161	CVF299	Accessory secretion factor	secA2 preprotein translocase subunit SecA	774	WP_005067995	1	secA
1798	UM190517T0096	GM004137	100	2.2e-197	VFG022517	CVF291	Antigen 85 complex	fbpA antigen 85-A precursor	333	YP_001700930	1	fbpA
1799	UM190517T0096	GM004199	99.5	1.2e-121	VFG022845	CVF324	Iron-cofactored SOD	sodA superoxide dismutase Mn	207	YP_001700872	1	sodA
1800	UM190517T0096	GM004201	100	6.3e-71	VFG023243	CVF298	ESX-1 (T7SS)	espR hypothetical protein	132	YP_001700869	1	espR
1801	UM190517T0096	GM004295	100	1.4e-261	VFG022927	CVF332	PrrA/B	prrB sensor histidine kinase PrrB	470	YP_001701701	1	prrB
1802	UM190517T0096	GM004312	99.7	0	VFG029828	CVF650	GPL locus	pks Probable polyketide synthase	3697	YP_001701685	1	pks
1803	UM190517T0096	GM004314	100	0	VFG029903	CVF650	GPL locus	mmpL10 Putative membrane protein, MmpL family	1002	YP_001701683	1	mmpL10
1804	UM190517T0096	GM004316	99.7	0	VFG029951	CVF650	GPL locus	fad23 Putative fatty-acid--CoA ligase FadD	572	YP_001701681	1	fad23
1805	UM190517T0096	GM004317	100	1.5e-114	VFG030047	CVF650	GPL locus	gap-like hypothetical protein	217	YP_001701680	1	gap-like protein
1806	UM190517T0096	GM004334	99.4	2.7e-84	VFG022553	CVF296	19-kD protein	lpqH lipoprotein lpqH precursor	158	YP_001701633	1	ipqH
1807	UM190517T0096	GM004535	100	1.2e-198	VFG027838	CVF340	Mce5	mce5B Mce family protein, Mce5B	352	WP_005063500	1	mce5B
1808	UM190517T0096	GM004536	99.7	2.6e-196	VFG023112	CVF340	Mce5	mce5C putative MCE family protein	348	YP_001701752	1	mce5C
1809	UM190517T0096	GM004537	99.5	6.3e-209	VFG023115	CVF340	Mce5	mce5D putative MCE family protein	375	YP_001701751	1	mce5D
1810	UM190517T0096	GM004538	99.3	1.6e-248	VFG023118	CVF340	Mce5	mce5E putative MCE family protein	436	YP_001701750	1	mce5E
1811	UM190517T0096	GM004539	100	7.2e-238	VFG023121	CVF340	Mce5	mce5F putative MCE family protein	416	YP_001701749	1	mce5F
1812	UM190517T0096	GM004629	99.5	4.1e-252	VFG026515	CVF315	Mycobactin	mbtG L-lysine 6-monooxygenase mbtG	429	WP_005099527	1	mbtG
1813	UM190517T0096	GM004631	100	0	VFG022737	CVF315	Mycobactin	mbtA bifunctional salicyl-AMP ligase/salicyl-S-arcp synthetase	550	YP_001702982	1	mbtA
1814	UM190517T0096	GM004645	99.6	1.6e-298	VFG023327	CVF635	ESX-3 (T7SS)	eccB3 hypothetical protein	521	YP_001702968	1	eccB3
1815	UM190517T0096	GM004653	100	1.1e-137	VFG022905	CVF331	PhoP/R	phoP putative DNA-binding response regulator PhoP	247	YP_001701425	1	phoP
1816	UM190517T0096	GM004654	99.8	1.9e-299	VFG022912	CVF331	PhoP/R	phoR putative sensor histidine kinase PhoR	525	YP_001701426	1	phoR
1817	UM190517T0096	GM004668	100	2.6e-173	VFG022625	CVF306	Purine synthesis	purC phosphoribosylaminoimidazole-succinocarboxamide synthase	297	YP_001701440	1	purC
1818	UM190517T0096	GM004736	99.7	0	VFG022823	CVF321	Catalase-peroxidase	katG catalase/peroxidase KatG	738	YP_001703205	1	katG
1819	UM190517T0096	GM004880	100	5.2e-46	VFG023319	CVF635	ESX-3 (T7SS)	esxG PE family protein	97	YP_001702964	1	esxG
1820	UM190517T0096	GM004882	100	5.2e-46	VFG023319	CVF635	ESX-3 (T7SS)	esxG PE family protein	97	YP_001702964	1	esxG
1821	UM190517T0107	GM000088	100	4.3e-119	VFG022774	CVF315	Mycobactin	mbtK hypothetical protein	202	YP_001703856	1	mbtK
1822	UM190517T0107	GM000184	99.6	1.6e-125	VFG022680	CVF314	Iron-dependent regulator	ideR Iron-dependent repressor IdeR	228	YP_001703761	1	ideR
1823	UM190517T0107	GM000337	99.9	0	VFG022965	CVF335	(p)ppGpp synthesis and hydrolysis	relA GTP pyrophosphokinase	788	YP_001703609	1	relA
1824	UM190517T0107	GM000796	100	3.8e-297	VFG023106	CVF340	Mce5	mce5A putative Mce family protein	510	YP_001705291	1	mce5A_MAB_4568c
1825	UM190517T0107	GM000828	99.8	0	VFG031050	CVF655	Zn++ metallophrotease	zmp1 Probable zinc metalloprotease	660	YP_001705259	1	zmp1
1826	UM190517T0107	GM000835	99.9	0	VFG031312	CVF668	Heme uptake	mmpL11 Putative membrane protein, MmpL	923	YP_001705252	1	mmpL11
1827	UM190517T0107	GM000922	99.7	0	VFG029777	CVF650	GPL locus	fadE5 Probable acyl-CoA dehydrogenase FadE	614	YP_001705161	1	fadE5
1828	UM190517T0107	GM000956	99.3	2.4e-76	VFG022539	CVF294	Alpha-crystallin	hspX heat shock protein Hsp20	142	YP_001705126	1	hspX
1829	UM190517T0107	GM001106	99.9	0	VFG022545	CVF295	Protein kinase G	pknG serine/threonine-protein kinase	753	YP_001704951	1	pknG
1830	UM190517T0107	GM001178	99.7	2.7e-226	VFG023064	CVF339	Mce4	mce4A MCE-family protein	399	YP_001704880	1	mce4A
1831	UM190517T0107	GM001179	100	4.5e-193	VFG023071	CVF339	Mce4	mce4B MCE-family protein	344	YP_001704879	1	mce4B
1832	UM190517T0107	GM001181	100	3.2e-271	VFG023085	CVF339	Mce4	mce4D MCE-family protein	464	YP_001704877	1	mce4D
1833	UM190517T0107	GM001182	99.7	3.1e-219	VFG023092	CVF339	Mce4	mce4E MCE-family protein LprN	388	YP_001704876	1	mce4E
1834	UM190517T0107	GM001183	100	1.4e-296	VFG023099	CVF339	Mce4	mce4F MCE-family protein	509	YP_001704875	1	mce4F
1835	UM190517T0107	GM001216	100	2e-75	VFG029394	CVF650	GPL locus	mmpS4 Putative membrane protein, MmpS family	138	YP_001704844	1	mmpS4
1836	UM190517T0107	GM001217	100	0	VFG029435	CVF650	GPL locus	mmpL4a Putative membrane protein, MmpL	959	YP_001704843	1	mmpL4a
1837	UM190517T0107	GM001218	99.9	0	VFG029458	CVF650	GPL locus	mmpL4b Putative membrane protein, MmpL	987	YP_001704842	1	mmpL4b
1838	UM190517T0107	GM001219	100	2.1e-59	VFG029473	CVF650	GPL locus	MAB_4114 hypothetical protein	112	YP_001704841	1	MAB_4114
1839	UM190517T0107	GM001220	99.7	2.4e-163	VFG029498	CVF650	GPL locus	rmlA Glucose-1-phosphate thymidylyltransferase	288	YP_001704840	1	rmlA
1840	UM190517T0107	GM001221	100	1.6e-259	VFG029538	CVF650	GPL locus	gtf3 Putative glycosyltransferase GtfA	440	YP_001704839	1	gtf3
1841	UM190517T0107	GM001222	99.7	1.7e-203	VFG029548	CVF650	GPL locus	rmlB Putative epimerase/dehydratase	353	YP_001704838	1	rmlB
1842	UM190517T0107	GM001224	100	1.4e-134	VFG029559	CVF650	GPL locus	rmt2 Putative methyltransferase	230	YP_001704836	1	rmt2
1843	UM190517T0107	GM001226	100	6e-248	VFG029578	CVF650	GPL locus	gtf1 Glycosyltransferase GtfA	422	YP_001704834	1	gtfA
1844	UM190517T0107	GM001227	99.7	5.6e-213	VFG029609	CVF650	GPL locus	atf Acetyltransferase	374	YP_001704833	1	atf
1845	UM190517T0107	GM001228	99.6	3.5e-153	VFG029620	CVF650	GPL locus	rmt3 Methyltransferase MtfD	262	YP_001704832	1	rmt3
1846	UM190517T0107	GM001229	99.3	1.6e-240	VFG029636	CVF650	GPL locus	gtf2 Putative glycosyltransferase GtfB	417	YP_001704831	1	gtfB
1847	UM190517T0107	GM001237	99.9	0	VFG029724	CVF650	GPL locus	mps2 Probable peptide synthetase NRP	2581	YP_001704825	1	mps2
1848	UM190517T0107	GM001238	99.6	1.1e-146	VFG029738	CVF650	GPL locus	gap hypothetical protein	267	YP_001704824	1	gap
1849	UM190517T0107	GM001240	100	3.5e-251	VFG022581	CVF302	Isocitrate lyase	icl isocitrate lyase AceA	430	YP_001704822	1	icl
1850	UM190517T0107	GM001287	100	1.3e-124	VFG031738	CVF667	RegX3	regX3 Sensory transduction protein RegX3	228	YP_001704775	1	regX3
1851	UM190517T0107	GM001328	100	1.3e-156	VFG022633	CVF307	Proline synthesis	proC pyrroline-5-carboxylate reductase	299	YP_001704733	1	proC
1852	UM190517T0107	GM001335	99.1	2.5e-60	VFG031206	CVF668	Heme uptake	MAB_3999 hypothetical protein	114	YP_001704727	1	MAB_3999
1853	UM190517T0107	GM001443	100	2.6e-115	VFG022951	CVF334	DevR/S	devR/dosR LuxR family transcriptional regulator	216	YP_001704619	1	devR
1854	UM190517T0107	GM001444	99.6	0	VFG022958	CVF334	DevR/S	devS histidine kinase response regulator	567	YP_001704618	1	devS
1855	UM190517T0107	GM001574	99.8	6.7e-283	VFG023439	CVF636	ESX-4 (T7SS)	eccB4 hypothetical protein	493	YP_001704487	1	PE5
1856	UM190517T0107	GM001575	99.8	5.7e-279	VFG023432	CVF636	ESX-4 (T7SS)	mycP4 putative protease	479	YP_001704486	1	mycP4
1857	UM190517T0107	GM001576	100	1.6e-284	VFG023425	CVF636	ESX-4 (T7SS)	cccD4 hypothetical protein	511	YP_001704485	1	cccD4
1858	UM190517T0107	GM001577	99.9	0	VFG023418	CVF636	ESX-4 (T7SS)	eccC4 putative FtsK/SpoIIIE family protein	1311	YP_001704484	1	EccC4
1859	UM190517T0107	GM001738	100	6.2e-133	VFG022673	CVF313	Magnesium transport	mgtC Mg2+ transport P-type ATPase C MgtC	240	YP_001704322	1	mgtC
1860	UM190517T0107	GM001807	99.6	1.2e-276	VFG022816	CVF320	Nitrate/nitrite transporter	narK2 integral membrane nitrite extrusion protein NarK3	481	YP_001704253	1	narK2
1861	UM190517T0107	GM001919	99.6	1.2e-156	VFG022495	CVF289	Sulfolipid-1 biosynthesis and transport	stf0 hypothetical protein	267	YP_001702285	1	stf0
1862	UM190517T0107	GM002092	100	3.9e-217	VFG030706	CVF651	Trehalose-recycling ABC transporter	sugC maltodextrin import ATP-binding protein MsmX	391	WP_005059672	1	sugC
1863	UM190517T0107	GM002093	99.3	8.1e-153	VFG030632	CVF651	Trehalose-recycling ABC transporter	sugB Probable sugar ABC transporter, permease protein SugB	277	YP_001702114	1	sugB
1864	UM190517T0107	GM002095	99.4	2.1e-270	VFG030538	CVF651	Trehalose-recycling ABC transporter	lpqY sugar ABC transporter, sugar-binding protein LpqY	474	WP_016342136	1	ibqY
1865	UM190517T0107	GM002105	100	1.7e-144	VFG022875	CVF327	Sigma E	sigE alternative RNA polymerase sigma factor	256	YP_001702102	1	sigE
1866	UM190517T0107	GM002325	99.6	0	VFG029151	CVF315	Mycobactin	fadD33 ligase	549	WP_005059131	1	fadD33
1867	UM190517T0107	GM002410	99.3	5.3e-76	VFG022617	CVF305	Pantothenate synthesis	panD aspartate 1-decarboxylase precursor	141	YP_001701295	1	panD
1868	UM190517T0107	GM002411	100	6.9e-177	VFG022609	CVF305	Pantothenate synthesis	panC pantoate--beta-alanine ligase	310	YP_001701294	1	panC
1869	UM190517T0107	GM002775	100	1.8e-288	VFG022664	CVF311	Glutamine synthesis	glnA1 glutamine synthetase, type I GlnA1	478	YP_001702670	1	glnA1
1870	UM190517T0107	GM002809	100	7.5e-90	VFG031526	CVF661	Tyrosine phosphatase	ptpA Putative low molecular weight protein tyrosine phosphatase	162	YP_001702637	1	ptpA
1871	UM190517T0107	GM002864	99.2	1.4e-219	VFG029172	CVF315	Mycobactin	fadE14 acyl-CoA dehydrogenase YngJ	379	WP_005060526	1	fadE14
1872	UM190517T0107	GM002915	99.5	4.5e-229	VFG023134	CVF341	Mce6	mce6F putative Mce family protein	399	YP_001702439	1	mce6F
1873	UM190517T0107	GM002916	99.7	2.3e-211	VFG023132	CVF341	Mce6	mce6E putative Mce family protein	376	YP_001702438	1	mce6E
1874	UM190517T0107	GM002917	99.5	4.5e-207	VFG023130	CVF341	Mce6	mce6D putative Mce family protein	369	YP_001702437	1	mce6D
1875	UM190517T0107	GM002918	99.4	3.6e-187	VFG027862	CVF341	Mce6	mce6C MCE-family protein Mce6C	338	WP_025982897	1	mce6C
1876	UM190517T0107	GM002919	99.7	4.2e-202	VFG023126	CVF341	Mce6	mce6B putative Mce family protein	355	YP_001702435	1	mce6B
1877	UM190517T0107	GM003040	99.1	1.1e-196	VFG008476	CVF291	Antigen 85 complex	fbpC antigen 85-B	331	WP_016342302	1	fbpC
1878	UM190517T0107	GM003305	100	6.8e-106	VFG022890	CVF329	Sigma M	sigM alternative RNA polymerase sigma factor SigM	194	YP_001705660	1	sigM
1879	UM190517T0107	GM003370	99.6	1.6e-298	VFG023327	CVF635	ESX-3 (T7SS)	eccB3 hypothetical protein	521	YP_001702968	1	eccB3
1880	UM190517T0107	GM003371	99.8	0	VFG023311	CVF635	ESX-3 (T7SS)	eccA3 hypothetical protein	620	YP_001702969	1	eccA3
1881	UM190517T0107	GM003382	99.6	1.1e-258	VFG022751	CVF315	Mycobactin	mbtI salicylate synthase MbtI	453	YP_001702980	1	mbtI
1882	UM190517T0107	GM003384	100	0	VFG022737	CVF315	Mycobactin	mbtA bifunctional salicyl-AMP ligase/salicyl-S-arcp synthetase	550	YP_001702982	1	mbtA
1883	UM190517T0107	GM003386	99.5	4.1e-252	VFG026515	CVF315	Mycobactin	mbtG L-lysine 6-monooxygenase mbtG	429	WP_005099527	1	mbtG
1884	UM190517T0107	GM003398	99.8	0	VFG022788	CVF316	ABC transporter	irtB ABC transporter ATP-binding protein	582	YP_001702996	1	irtB
1885	UM190517T0107	GM003399	100	0	VFG022781	CVF316	ABC transporter	irtA ABC transporter ATP-binding protein	862	YP_001702997	1	irtA
1886	UM190517T0107	GM003579	99.6	0	VFG009161	CVF299	Accessory secretion factor	secA2 preprotein translocase subunit SecA	774	WP_005067995	1	secA
1887	UM190517T0107	GM003649	99.7	3.1e-163	VFG023367	CVF635	ESX-3 (T7SS)	espG3 hypothetical protein	287	YP_001702962	1	eccG3
1888	UM190517T0107	GM003650	100	6.1e-254	VFG023375	CVF635	ESX-3 (T7SS)	eccD3 hypothetical protein	462	YP_001702961	1	eccD3
1889	UM190517T0107	GM003651	99.8	1.7e-264	VFG023383	CVF635	ESX-3 (T7SS)	mycP3 peptidase	461	YP_001702960	1	mycP3
1890	UM190517T0107	GM003652	99.4	6.4e-178	VFG023391	CVF635	ESX-3 (T7SS)	eccE3 hypothetical protein	317	YP_001702959	1	eccE3
1891	UM190517T0107	GM003714	100	2.6e-87	VFG031606	CVF664	Sigma L	sigL Probable RNA polymerase sigma-70 factor, ECF subfamily	160	YP_001702898	1	sigL
1892	UM190517T0107	GM003715	99.7	0	VFG031167	CVF656	Proteasome-associated proteins	mpa ATPase	602	WP_005061265	1	mpa
1893	UM190517T0107	GM003738	99.7	0	VFG022853	CVF620	NuoG	nuoG NADH dehydrogenase subunit G	792	YP_001702875	1	nuoG
1894	UM190517T0107	GM003755	99.1	0	VFG022702	CVF315	Mycobactin	mbtF putative peptide synthetase MbtF	1509	YP_001702858	1	mbtF
1895	UM190517T0107	GM003758	100	6.4e-261	VFG022723	CVF315	Mycobactin	mbtC putative polyketide synthase MbtC	441	YP_001702855	1	mbtC
1896	UM190517T0107	GM003844	99.7	1.4e-202	VFG022641	CVF308	Tryptophan synthesis	trpD anthranilate phosphoribosyltransferase	357	YP_001702706	1	trpD
1897	UM190517T0107	GM003914	100	2.2e-197	VFG022517	CVF291	Antigen 85 complex	fbpA antigen 85-A precursor	333	YP_001700930	1	fbpA
1898	UM190517T0107	GM003976	99.5	1.2e-121	VFG022845	CVF324	Iron-cofactored SOD	sodA superoxide dismutase Mn	207	YP_001700872	1	sodA
1899	UM190517T0107	GM003978	100	6.3e-71	VFG023243	CVF298	ESX-1 (T7SS)	espR hypothetical protein	132	YP_001700869	1	espR
1900	UM190517T0107	GM004150	99.5	6.5e-112	VFG022648	CVF309	Leucine synthesis	leuD isopropylmalate isomerase small subunit	199	YP_001704023	1	leuD
1901	UM190517T0107	GM004264	100	1.4e-261	VFG022927	CVF332	PrrA/B	prrB sensor histidine kinase PrrB	470	YP_001701701	1	prrB
1902	UM190517T0107	GM004281	99.7	0	VFG029828	CVF650	GPL locus	pks Probable polyketide synthase	3697	YP_001701685	1	pks
1903	UM190517T0107	GM004283	100	0	VFG029903	CVF650	GPL locus	mmpL10 Putative membrane protein, MmpL family	1002	YP_001701683	1	mmpL10
1904	UM190517T0107	GM004285	99.7	0	VFG029951	CVF650	GPL locus	fad23 Putative fatty-acid--CoA ligase FadD	572	YP_001701681	1	fad23
1905	UM190517T0107	GM004286	100	1.5e-114	VFG030047	CVF650	GPL locus	gap-like hypothetical protein	217	YP_001701680	1	gap-like protein
1906	UM190517T0107	GM004303	99.4	2.7e-84	VFG022553	CVF296	19-kD protein	lpqH lipoprotein lpqH precursor	158	YP_001701633	1	ipqH
1907	UM190517T0107	GM004502	100	1.2e-198	VFG027838	CVF340	Mce5	mce5B Mce family protein, Mce5B	352	WP_005063500	1	mce5B
1908	UM190517T0107	GM004503	99.7	2.6e-196	VFG023112	CVF340	Mce5	mce5C putative MCE family protein	348	YP_001701752	1	mce5C
1909	UM190517T0107	GM004504	99.5	6.3e-209	VFG023115	CVF340	Mce5	mce5D putative MCE family protein	375	YP_001701751	1	mce5D
1910	UM190517T0107	GM004505	99.3	1.6e-248	VFG023118	CVF340	Mce5	mce5E putative MCE family protein	436	YP_001701750	1	mce5E
1911	UM190517T0107	GM004506	100	7.2e-238	VFG023121	CVF340	Mce5	mce5F putative MCE family protein	416	YP_001701749	1	mce5F
1912	UM190517T0107	GM004603	99.8	1.6e-248	VFG030895	CVF652	Cyp125	cyp125 Putative cytochrome P450	419	YP_001701365	1	cyp125
1913	UM190517T0107	GM004604	100	2e-196	VFG030947	CVF653	FadE28	fadE28 Probable acyl-CoA dehydrogenase FadE	353	YP_001701366	1	fadE28
1914	UM190517T0107	GM004605	100	1.8e-230	VFG030998	CVF654	FadE29	fadE29 Putative acyl-CoA dehydrogenase	387	YP_001701367	1	fadE29
1915	UM190517T0107	GM004661	100	1.1e-137	VFG022905	CVF331	PhoP/R	phoP putative DNA-binding response regulator PhoP	247	YP_001701425	1	phoP
1916	UM190517T0107	GM004662	99.8	1.9e-299	VFG022912	CVF331	PhoP/R	phoR putative sensor histidine kinase PhoR	525	YP_001701426	1	phoR
1917	UM190517T0107	GM004676	100	2.6e-173	VFG022625	CVF306	Purine synthesis	purC phosphoribosylaminoimidazole-succinocarboxamide synthase	297	YP_001701440	1	purC
1918	UM190517T0107	GM004745	99.7	0	VFG022823	CVF321	Catalase-peroxidase	katG catalase/peroxidase KatG	738	YP_001703205	1	katG
1919	UM190517T0107	GM004875	100	5.2e-46	VFG023319	CVF635	ESX-3 (T7SS)	esxG PE family protein	97	YP_001702964	1	esxG
1920	UM190517T0107	GM004877	100	5.2e-46	VFG023319	CVF635	ESX-3 (T7SS)	esxG PE family protein	97	YP_001702964	1	esxG
1921	UM190517T0139	GM000018	100	1.3e-156	VFG022633	CVF307	Proline synthesis	proC pyrroline-5-carboxylate reductase	299	YP_001704733	1	proC
1922	UM190517T0139	GM000025	100	8.7e-61	VFG031206	CVF668	Heme uptake	MAB_3999 hypothetical protein	114	YP_001704727	1	MAB_3999
1923	UM190517T0139	GM000134	100	2.6e-115	VFG022951	CVF334	DevR/S	devR/dosR LuxR family transcriptional regulator	216	YP_001704619	1	devR
1924	UM190517T0139	GM000135	99.8	0	VFG022958	CVF334	DevR/S	devS histidine kinase response regulator	567	YP_001704618	1	devS
1925	UM190517T0139	GM000267	99.8	6.7e-283	VFG023439	CVF636	ESX-4 (T7SS)	eccB4 hypothetical protein	493	YP_001704487	1	PE5
1926	UM190517T0139	GM000268	100	1.1e-279	VFG023432	CVF636	ESX-4 (T7SS)	mycP4 putative protease	479	YP_001704486	1	mycP4
1927	UM190517T0139	GM000269	100	1.6e-284	VFG023425	CVF636	ESX-4 (T7SS)	cccD4 hypothetical protein	511	YP_001704485	1	cccD4
1928	UM190517T0139	GM000270	99.9	0	VFG023418	CVF636	ESX-4 (T7SS)	eccC4 putative FtsK/SpoIIIE family protein	1311	YP_001704484	1	EccC4
1929	UM190517T0139	GM000432	99.6	4e-132	VFG022673	CVF313	Magnesium transport	mgtC Mg2+ transport P-type ATPase C MgtC	240	YP_001704322	1	mgtC
1930	UM190517T0139	GM000501	100	3.7e-278	VFG022816	CVF320	Nitrate/nitrite transporter	narK2 integral membrane nitrite extrusion protein NarK3	481	YP_001704253	1	narK2
1931	UM190517T0139	GM000729	99.5	6.5e-112	VFG022648	CVF309	Leucine synthesis	leuD isopropylmalate isomerase small subunit	199	YP_001704023	1	leuD
1932	UM190517T0139	GM000845	100	1.8e-288	VFG022664	CVF311	Glutamine synthesis	glnA1 glutamine synthetase, type I GlnA1	478	YP_001702670	1	glnA1
1933	UM190517T0139	GM000879	100	7.5e-90	VFG031526	CVF661	Tyrosine phosphatase	ptpA Putative low molecular weight protein tyrosine phosphatase	162	YP_001702637	1	ptpA
1934	UM190517T0139	GM000986	99.7	3.1e-211	VFG023132	CVF341	Mce6	mce6E putative Mce family protein	376	YP_001702438	1	mce6E
1935	UM190517T0139	GM000987	99.5	4.5e-207	VFG023130	CVF341	Mce6	mce6D putative Mce family protein	369	YP_001702437	1	mce6D
1936	UM190517T0139	GM000988	99.4	4.8e-187	VFG027862	CVF341	Mce6	mce6C MCE-family protein Mce6C	338	WP_025982897	1	mce6C
1937	UM190517T0139	GM000989	100	1.9e-202	VFG023126	CVF341	Mce6	mce6B putative Mce family protein	355	YP_001702435	1	mce6B
1938	UM190517T0139	GM001147	99.6	1.2e-156	VFG022495	CVF289	Sulfolipid-1 biosynthesis and transport	stf0 hypothetical protein	267	YP_001702285	1	stf0
1939	UM190517T0139	GM001322	100	3.9e-217	VFG030706	CVF651	Trehalose-recycling ABC transporter	sugC maltodextrin import ATP-binding protein MsmX	391	WP_005059672	1	sugC
1940	UM190517T0139	GM001323	99.3	8.1e-153	VFG030632	CVF651	Trehalose-recycling ABC transporter	sugB Probable sugar ABC transporter, permease protein SugB	277	YP_001702114	1	sugB
1941	UM190517T0139	GM001325	99.2	1.4e-269	VFG030538	CVF651	Trehalose-recycling ABC transporter	lpqY sugar ABC transporter, sugar-binding protein LpqY	474	WP_016342136	1	ibqY
1942	UM190517T0139	GM001335	100	1.7e-144	VFG022875	CVF327	Sigma E	sigE alternative RNA polymerase sigma factor	256	YP_001702102	1	sigE
1943	UM190517T0139	GM001556	99.6	0	VFG029151	CVF315	Mycobactin	fadD33 ligase	549	WP_005059131	1	fadD33
1944	UM190517T0139	GM001682	100	3.8e-297	VFG023106	CVF340	Mce5	mce5A putative Mce family protein	510	YP_001705291	1	mce5A_MAB_4568c
1945	UM190517T0139	GM001714	99.5	0	VFG031050	CVF655	Zn++ metallophrotease	zmp1 Probable zinc metalloprotease	660	YP_001705259	1	zmp1
1946	UM190517T0139	GM001721	99.9	0	VFG031312	CVF668	Heme uptake	mmpL11 Putative membrane protein, MmpL	923	YP_001705252	1	mmpL11
1947	UM190517T0139	GM001810	100	0	VFG029791	CVF650	GPL locus	fadE5 acyl-CoA dehydrogenase FadE	611	WP_005063997	1	fadE5
1948	UM190517T0139	GM001839	99.5	1.4e-111	VFG022829	CVF322	AhpC	ahpC putative alkylhydroperoxidase C	195	YP_001705132	1	aphC
1949	UM190517T0139	GM001844	99.3	2.4e-76	VFG022539	CVF294	Alpha-crystallin	hspX heat shock protein Hsp20	142	YP_001705126	1	hspX
1950	UM190517T0139	GM001985	100	0	VFG022545	CVF295	Protein kinase G	pknG serine/threonine-protein kinase	753	YP_001704951	1	pknG
1951	UM190517T0139	GM002057	99.7	6.1e-226	VFG023064	CVF339	Mce4	mce4A MCE-family protein	399	YP_001704880	1	mce4A
1952	UM190517T0139	GM002058	100	4.5e-193	VFG023071	CVF339	Mce4	mce4B MCE-family protein	344	YP_001704879	1	mce4B
1953	UM190517T0139	GM002060	100	3.2e-271	VFG023085	CVF339	Mce4	mce4D MCE-family protein	464	YP_001704877	1	mce4D
1954	UM190517T0139	GM002061	100	1.1e-219	VFG023092	CVF339	Mce4	mce4E MCE-family protein LprN	388	YP_001704876	1	mce4E
1955	UM190517T0139	GM002062	99.8	1.2e-295	VFG023099	CVF339	Mce4	mce4F MCE-family protein	509	YP_001704875	1	mce4F
1956	UM190517T0139	GM002094	100	2e-75	VFG029394	CVF650	GPL locus	mmpS4 Putative membrane protein, MmpS family	138	YP_001704844	1	mmpS4
1957	UM190517T0139	GM002095	100	0	VFG029435	CVF650	GPL locus	mmpL4a Putative membrane protein, MmpL	959	YP_001704843	1	mmpL4a
1958	UM190517T0139	GM002096	100	0	VFG029458	CVF650	GPL locus	mmpL4b Putative membrane protein, MmpL	987	YP_001704842	1	mmpL4b
1959	UM190517T0139	GM002097	100	2.1e-59	VFG029473	CVF650	GPL locus	MAB_4114 hypothetical protein	112	YP_001704841	1	MAB_4114
1960	UM190517T0139	GM002098	99.7	2.4e-163	VFG029498	CVF650	GPL locus	rmlA Glucose-1-phosphate thymidylyltransferase	288	YP_001704840	1	rmlA
1961	UM190517T0139	GM002099	100	1.6e-259	VFG029538	CVF650	GPL locus	gtf3 Putative glycosyltransferase GtfA	440	YP_001704839	1	gtf3
1962	UM190517T0139	GM002100	99.7	1.7e-203	VFG029548	CVF650	GPL locus	rmlB Putative epimerase/dehydratase	353	YP_001704838	1	rmlB
1963	UM190517T0139	GM002102	100	1.4e-134	VFG029559	CVF650	GPL locus	rmt2 Putative methyltransferase	230	YP_001704836	1	rmt2
1964	UM190517T0139	GM002104	100	6e-248	VFG029578	CVF650	GPL locus	gtf1 Glycosyltransferase GtfA	422	YP_001704834	1	gtfA
1965	UM190517T0139	GM002105	99.7	5.6e-213	VFG029609	CVF650	GPL locus	atf Acetyltransferase	374	YP_001704833	1	atf
1966	UM190517T0139	GM002106	99.2	2.2e-152	VFG029620	CVF650	GPL locus	rmt3 Methyltransferase MtfD	262	YP_001704832	1	rmt3
1967	UM190517T0139	GM002107	100	3.7e-242	VFG029636	CVF650	GPL locus	gtf2 Putative glycosyltransferase GtfB	417	YP_001704831	1	gtfB
1968	UM190517T0139	GM002115	99.8	0	VFG029724	CVF650	GPL locus	mps2 Probable peptide synthetase NRP	2581	YP_001704825	1	mps2
1969	UM190517T0139	GM002116	99.6	1.9e-146	VFG029738	CVF650	GPL locus	gap hypothetical protein	267	YP_001704824	1	gap
1970	UM190517T0139	GM002118	100	3.5e-251	VFG022581	CVF302	Isocitrate lyase	icl isocitrate lyase AceA	430	YP_001704822	1	icl
1971	UM190517T0139	GM002165	100	1.3e-124	VFG031738	CVF667	RegX3	regX3 Sensory transduction protein RegX3	228	YP_001704775	1	regX3
1972	UM190517T0139	GM002191	99.7	0	VFG022823	CVF321	Catalase-peroxidase	katG catalase/peroxidase KatG	738	YP_001703205	1	katG
1973	UM190517T0139	GM002596	99.9	0	VFG022965	CVF335	(p)ppGpp synthesis and hydrolysis	relA GTP pyrophosphokinase	788	YP_001703609	1	relA
1974	UM190517T0139	GM002722	100	1.8e-76	VFG022617	CVF305	Pantothenate synthesis	panD aspartate 1-decarboxylase precursor	141	YP_001701295	1	panD
1975	UM190517T0139	GM002723	100	6.9e-177	VFG022609	CVF305	Pantothenate synthesis	panC pantoate--beta-alanine ligase	310	YP_001701294	1	panC
1976	UM190517T0139	GM003027	100	2.2e-197	VFG022517	CVF291	Antigen 85 complex	fbpA antigen 85-A precursor	333	YP_001700930	1	fbpA
1977	UM190517T0139	GM003088	99.5	1.2e-121	VFG022845	CVF324	Iron-cofactored SOD	sodA superoxide dismutase Mn	207	YP_001700872	1	sodA
1978	UM190517T0139	GM003090	100	6.3e-71	VFG023243	CVF298	ESX-1 (T7SS)	espR hypothetical protein	132	YP_001700869	1	espR
1979	UM190517T0139	GM003162	100	5.3e-51	VFG023359	CVF635	ESX-3 (T7SS)	esxH ESAT-6-like protein esxH	96	YP_001702963	1	esxH
1980	UM190517T0139	GM003278	99.7	4.7e-198	VFG023109	CVF340	Mce5	mce5B putative MCE family protein	352	YP_001701753	1	mce5B
1981	UM190517T0139	GM003279	99.4	7.5e-196	VFG023112	CVF340	Mce5	mce5C putative MCE family protein	348	YP_001701752	1	mce5C
1982	UM190517T0139	GM003280	99.7	2.2e-209	VFG023115	CVF340	Mce5	mce5D putative MCE family protein	375	YP_001701751	1	mce5D
1983	UM190517T0139	GM003281	99.3	1.6e-248	VFG023118	CVF340	Mce5	mce5E putative MCE family protein	436	YP_001701750	1	mce5E
1984	UM190517T0139	GM003282	100	7.2e-238	VFG023121	CVF340	Mce5	mce5F putative MCE family protein	416	YP_001701749	1	mce5F
1985	UM190517T0139	GM003341	100	1.4e-261	VFG022927	CVF332	PrrA/B	prrB sensor histidine kinase PrrB	470	YP_001701701	1	prrB
1986	UM190517T0139	GM003357	99.6	0	VFG029835	CVF650	GPL locus	pks malonyl CoA-acyl carrier protein transacylase	3699	WP_016341938	1	pks
1987	UM190517T0139	GM003359	99.9	0	VFG029903	CVF650	GPL locus	mmpL10 Putative membrane protein, MmpL family	1002	YP_001701683	1	mmpL10
1988	UM190517T0139	GM003361	99.8	0	VFG029951	CVF650	GPL locus	fad23 Putative fatty-acid--CoA ligase FadD	572	YP_001701681	1	fad23
1989	UM190517T0139	GM003362	100	1.5e-114	VFG030047	CVF650	GPL locus	gap-like hypothetical protein	217	YP_001701680	1	gap-like protein
1990	UM190517T0139	GM003379	99.4	2.7e-84	VFG022553	CVF296	19-kD protein	lpqH lipoprotein lpqH precursor	158	YP_001701633	1	ipqH
1991	UM190517T0139	GM003537	99.1	1.7e-124	VFG022680	CVF314	Iron-dependent regulator	ideR Iron-dependent repressor IdeR	228	YP_001703761	1	ideR
1992	UM190517T0139	GM003632	100	4.3e-119	VFG022774	CVF315	Mycobactin	mbtK hypothetical protein	202	YP_001703856	1	mbtK
1993	UM190517T0139	GM003721	100	1.1e-49	VFG023343	CVF635	ESX-3 (T7SS)	PE5 PE family protein	102	YP_001702966	1	PE5
1994	UM190517T0139	GM003786	100	6.8e-106	VFG022890	CVF329	Sigma M	sigM alternative RNA polymerase sigma factor SigM	194	YP_001705660	1	sigM
1995	UM190517T0139	GM004049	99.4	0	VFG022716	CVF315	Mycobactin	mbtD putative polyketide synthase MbtD	1010	YP_001702854	1	mbtD
1996	UM190517T0139	GM004050	100	6.4e-261	VFG022723	CVF315	Mycobactin	mbtC putative polyketide synthase MbtC	441	YP_001702855	1	mbtC
1997	UM190517T0139	GM004053	99.1	0	VFG022702	CVF315	Mycobactin	mbtF putative peptide synthetase MbtF	1509	YP_001702858	1	mbtF
1998	UM190517T0139	GM004054	99.7	0	VFG022730	CVF315	Mycobactin	mbtB putative phenyloxazoline synthase MbtB	1155	YP_001702859	1	mbtB
1999	UM190517T0139	GM004070	99.6	0	VFG022853	CVF620	NuoG	nuoG NADH dehydrogenase subunit G	792	YP_001702875	1	nuoG
[truncated: 4,958 more rows]

## Sheet: Supplementary Table 6
	Scaffold	IS family	IS Begin	IS End	IS Len	Strand	E.value	Isolate	Label
1	Scaffold10	IS481	151464	152502	1039	+	2.4e-18	UM190121T0081	UM190121T0081:3021429-3022467
2	Scaffold18	IS21	60332	62143	1812	+	4.2e-11	UM190121T0081	UM190121T0081:4170210-4172021
3	Scaffold29	IS5	16181	17821	1641	-	1.3e-30	UM190121T0081	UM190121T0081:4833093-4834733
4	Scaffold5	IS701	87809	89134	1326	-	1.3e-43	UM190121T0081	UM190121T0081:1596201-1597526
5	Scaffold7	IS481	127529	127999	471	-	2.2e-14	UM190121T0081	UM190121T0081:2278013-2278483
6	Scaffold22	IS3	1	1355	1355	+	1.1e-118	UM190121T0082	UM190121T0082:4697403-4698757
7	Scaffold4	IS701	224219	226101	1883	+	1.3e-43	UM190121T0082	UM190121T0082:2796110-2797992
8	Scaffold6	IS21	200261	202072	1812	+	4e-11	UM190121T0082	UM190121T0082:3390370-3392181
9	Scaffold13	IS21	81029	82839	1811	+	4.5e-11	UM190121T0083	UM190121T0083:4667802-4669612
10	Scaffold4	IS701	158346	160093	1748	+	2.6e-43	UM190121T0083	UM190121T0083:2197121-2198868
11	Scaffold8	IS3	162662	163926	1265	-	6.5e-87	UM190121T0083	UM190121T0083:3658478-3659742
12	Scaffold8	IS3	163816	164440	625	+	4.3e-48	UM190121T0083	UM190121T0083:3659632-3660256
13	Scaffold11	IS21	103364	105174	1811	+	4.3e-11	UM190121T0084	UM190121T0084:3055614-3057424
14	Scaffold11	IS3	144394	144541	148	-	9.1e-11	UM190121T0084	UM190121T0084:3096644-3096791
15	Scaffold13	IS256	4450	5772	1323	-	3.5e-181	UM190121T0084	UM190121T0084:3273789-3275111
16	Scaffold25	IS481	54399	55487	1089	-	3.1e-133	UM190121T0084	UM190121T0084:4501076-4502164
17	Scaffold48	IS3	2	1356	1355	+	1.6e-118	UM190121T0084	UM190121T0084:4962237-4963591
18	Scaffold8	IS701	62153	63900	1748	-	2.4e-43	UM190121T0084	UM190121T0084:2399433-2401180
19	Scaffold9	IS21	527	2417	1891	-	1.8e-276	UM190121T0084	UM190121T0084:2598663-2600553
20	Scaffold1	IS110	629927	630223	297	-	6e-11	UM190121T0085	UM190121T0085:629928-630224
21	Scaffold2	IS481	190265	191180	916	-	1.5e-17	UM190121T0085	UM190121T0085:1337290-1338205
22	Scaffold3	IS3	18572	18795	224	-	8.2e-11	UM190121T0085	UM190121T0085:1710365-1710588
23	Scaffold3	IS256	391401	392646	1246	+	1.7e-43	UM190121T0085	UM190121T0085:2083194-2084439
24	Scaffold4	IS481	24267	25559	1293	+	5.3e-35	UM190121T0085	UM190121T0085:2149984-2151276
25	Scaffold5	IS701	106508	108255	1748	-	2.4e-43	UM190121T0085	UM190121T0085:2526987-2528734
26	Scaffold5	IS3	116668	117115	448	+	2.3e-15	UM190121T0085	UM190121T0085:2537147-2537594
27	Scaffold5	IS110	138183	138987	805	-	1.6e-49	UM190121T0085	UM190121T0085:2558662-2559466
28	Scaffold7	IS21	182915	184725	1811	+	4.3e-11	UM190121T0085	UM190121T0085:3110449-3112259
29	Scaffold20	IS21	56809	58620	1812	+	4.3e-11	UM190121T0086	UM190121T0086:3192505-3194316
30	Scaffold84	IS481	618	1194	577	-	8.5e-14	UM190121T0086	UM190121T0086:4982985-4983561
31	Scaffold9	IS701	103518	105400	1883	+	3.1e-44	UM190121T0086	UM190121T0086:1797485-1799367
32	Scaffold13	IS21	65144	66954	1811	+	4.2e-11	UM190121T0087	UM190121T0087:4291181-4292991
33	Scaffold2	IS3	163026	164290	1265	-	6.9e-88	UM190121T0087	UM190121T0087:786416-787680
34	Scaffold2	IS3	164180	164804	625	+	4e-50	UM190121T0087	UM190121T0087:787570-788194
35	Scaffold6	IS701	230808	232553	1746	+	2.3e-43	UM190121T0087	UM190121T0087:2700692-2702437
36	Scaffold8	IS21	50334	52145	1812	-	4.1e-11	UM190121T0088	UM190121T0088:2284856-2286667
37	Scaffold9	IS701	226398	228543	2146	-	1.1e-43	UM190121T0088	UM190121T0088:2702792-2704937
38	Scaffold3	IS701	254141	255466	1326	+	1.3e-43	UM190517T0083	UM190517T0083:2893456-2894781
39	Scaffold8	IS21	50293	52104	1812	-	4.5e-11	UM190517T0083	UM190517T0083:4835249-4837060
40	Scaffold9	IS3	16	1171	1156	-	5e-33	UM190517T0083	UM190517T0083:5026795-5027950
41	Scaffold13	new	78519	85563	7045	-	7.9e-247	UM190517T0084	UM190517T0084:4618204-4625248
42	Scaffold13	new	108940	115984	7045	-	7.9e-247	UM190517T0084	UM190517T0084:4648625-4655669
43	Scaffold22	IS200/IS605	5641	9839	4199	-	2.6e-52	UM190517T0084	UM190517T0084:5095070-5099268
44	Scaffold24	IS256	76	1398	1323	-	3.7e-181	UM190517T0084	UM190517T0084:5114325-5115647
45	Scaffold30	IS481	1	1089	1089	-	1.3e-138	UM190517T0084	UM190517T0084:5143656-5144744
46	Scaffold4	IS21	130840	132730	1891	-	1.9e-276	UM190517T0084	UM190517T0084:2168670-2170560
47	Scaffold8	IS701	140363	142110	1748	+	2.6e-43	UM190517T0084	UM190517T0084:3651293-3653040
48	Scaffold9	IS3	16635	16782	148	+	1e-10	UM190517T0084	UM190517T0084:3807709-3807856
49	Scaffold9	IS21	56002	57812	1811	-	4.4e-11	UM190517T0084	UM190517T0084:3847076-3848886
50	Scaffold4	IS701	224853	226998	2146	-	1e-43	UM190517T0085	UM190517T0085:4288963-4291108
51	Scaffold11	IS481	200574	201121	548	-	4.1e-45	UM190517T0086	UM190517T0086:3572257-3572804
52	Scaffold3	IS256	426446	427880	1435	-	6.3e-197	UM190517T0086	UM190517T0086:1475796-1477230
53	Scaffold34	IS3	1	1265	1265	-	4e-89	UM190517T0086	UM190517T0086:4963490-4964754
54	Scaffold35	IS3	2	1249	1248	+	1.3e-97	UM190517T0086	UM190517T0086:4964756-4966003
55	Scaffold36	IS481	1	1089	1089	+	1.3e-138	UM190517T0086	UM190517T0086:4966004-4967092
56	Scaffold6	IS481	121	380	260	+	3e-45	UM190517T0086	UM190517T0086:2098157-2098416
57	Scaffold8	IS701	48548	49885	1338	-	2.4e-43	UM190517T0086	UM190517T0086:2698551-2699888
58	Scaffold9	IS21	192791	194601	1811	+	4.3e-11	UM190517T0086	UM190517T0086:3100747-3102557
59	Scaffold16	IS256	17150	17499	350	-	9.8e-35	UM190517T0087	UM190517T0087:4030201-4030550
60	Scaffold16	IS21	82187	84419	2233	+	4.3e-11	UM190517T0087	UM190517T0087:4095238-4097470
61	Scaffold2	IS3	205339	205963	625	-	4.1e-50	UM190517T0087	UM190517T0087:678210-678834
62	Scaffold2	IS3	205853	207117	1265	+	7.8e-88	UM190517T0087	UM190517T0087:678724-679988
63	Scaffold6	IS701	64986	66311	1326	+	1.4e-43	UM190517T0087	UM190517T0087:1875466-1876791
64	Scaffold10	IS701	144612	146359	1748	+	2.4e-43	UM190517T0088	UM190517T0088:3701460-3703207
65	Scaffold11	IS3	10856	12123	1268	-	9.7e-88	UM190517T0088	UM190517T0088:3768169-3769436
66	Scaffold11	IS21	138660	140470	1811	+	4.2e-11	UM190517T0088	UM190517T0088:3895973-3897783
67	Scaffold12	IS481	79646	80939	1294	+	4.8e-35	UM190517T0088	UM190517T0088:4023637-4024930
68	Scaffold2	IS481	645216	646178	963	+	5.8e-11	UM190517T0089	UM190517T0089:2204236-2205198
69	Scaffold4	IS701	246474	247796	1323	+	2.6e-43	UM190517T0089	UM190517T0089:3283496-3284818
70	Scaffold5	IS21	93166	94976	1811	-	4.4e-11	UM190517T0089	UM190517T0089:3573635-3575445
71	Scaffold5	IS3	292146	293413	1268	+	1e-87	UM190517T0089	UM190517T0089:3772615-3773882
72	Scaffold10	IS701	49383	50720	1338	-	2.5e-43	UM190517T0090	UM190517T0090:4154839-4156176
73	Scaffold28	IS21	1	2413	2413	-	9.2e-73	UM190517T0090	UM190517T0090:5255752-5258164
74	Scaffold6	IS21	268992	270802	1811	+	4.5e-11	UM190517T0090	UM190517T0090:3242386-3244196
75	Scaffold19	IS3	58435	58582	148	-	9.8e-11	UM190517T0091	UM190517T0091:4986796-4986943
76	Scaffold33	IS21	1	2256	2256	-	3.6e-193	UM190517T0091	UM190517T0091:5263594-5265849
77	Scaffold5	IS701	234877	236199	1323	+	2.7e-43	UM190517T0091	UM190517T0091:2745024-2746346
78	Scaffold5	IS21	113305	113484	180	+	4.4e-18	UM190517T0096	UM190517T0096:2586030-2586209
79	Scaffold5	IS701	260075	261822	1748	+	2.4e-43	UM190517T0096	UM190517T0096:2732800-2734547
80	Scaffold6	IS481	140755	141050	296	-	4.6e-11	UM190517T0096	UM190517T0096:2959010-2959305
81	Scaffold7	IS3	137084	138351	1268	-	1e-87	UM190517T0096	UM190517T0096:3276069-3277336
82	Scaffold7	IS21	264823	266633	1811	+	4.4e-11	UM190517T0096	UM190517T0096:3403808-3405618
83	Scaffold5	IS21	113305	113484	180	+	4.4e-18	UM190517T0107	UM190517T0107:2527003-2527182
84	Scaffold5	IS701	260075	261822	1748	+	2.4e-43	UM190517T0107	UM190517T0107:2673773-2675520
85	Scaffold6	IS481	140489	140784	296	-	4.6e-11	UM190517T0107	UM190517T0107:2899982-2900277
86	Scaffold7	IS3	137084	138351	1268	-	1e-87	UM190517T0107	UM190517T0107:3217314-3218581
87	Scaffold7	IS21	264823	266633	1811	+	4.4e-11	UM190517T0107	UM190517T0107:3345053-3346863
88	Scaffold2	IS481	140950	141245	296	-	4.4e-11	UM190517T0139	UM190517T0139:948963-949258
89	Scaffold5	IS701	231296	232618	1323	+	2.4e-43	UM190517T0139	UM190517T0139:2979637-2980959
90	Scaffold8	IS21	42731	44541	1811	-	4.1e-11	UM190517T0139	UM190517T0139:3811048-3812858
91	Scaffold4	IS481	365619	365914	296	-	4.5e-11	UM190517T0140	UM190517T0140:3584061-3584356
92	Scaffold5	IS701	243300	244622	1323	+	2.5e-43	UM190517T0140	UM190517T0140:4006642-4007964
93	Scaffold6	IS21	44311	46121	1811	-	4.2e-11	UM190517T0140	UM190517T0140:4108975-4110785
94	Scaffold8	IS481	161051	162089	1039	+	4.5e-24	UM190517T0140	UM190517T0140:4708725-4709763
95	Scaffold30	IS21	1	2413	2413	+	4.4e-73	UM190517T0141	UM190517T0141:5183100-5185512
96	Scaffold6	IS701	229916	231253	1338	-	2.5e-43	UM190517T0141	UM190517T0141:2941409-2942746
97	Scaffold7	IS21	268984	270794	1811	+	4.5e-11	UM190517T0141	UM190517T0141:3380535-3382345
98	Scaffold8	IS110	233562	234786	1225	-	3.6e-165	UM190517T0141	UM190517T0141:3658857-3660081
99	Scaffold14	IS1380	84524	84810	287	+	3.7e-19	UM190527T0001	UM190527T0001:1777701-1777987
100	Scaffold2	IS256	3728	5374	1647	-	3.8e-71	UM190527T0001	UM190527T0001:218014-219660
101	Scaffold2	IS110	30689	31832	1144	-	1.8e-52	UM190527T0001	UM190527T0001:244975-246118
102	Scaffold286	IS481	2	1090	1089	+	1.4e-138	UM190527T0001	UM190527T0001:5109947-5111035
103	Scaffold64	IS21	9765	11575	1811	+	4.7e-11	UM190527T0001	UM190527T0001:3725869-3727679
104	Scaffold69	IS701	2513	4260	1748	+	2.1e-43	UM190527T0001	UM190527T0001:3807983-3809730
105	Scaffold10	IS256	6699	8186	1488	-	1.4e-217	UM190527T0004	UM190527T0004:2805472-2806959
106	Scaffold11	IS701	54806	56551	1746	-	2.3e-43	UM190527T0004	UM190527T0004:3059057-3060802
107	Scaffold16	IS21	65062	66872	1811	+	4.2e-11	UM190527T0004	UM190527T0004:3834748-3836558
108	Scaffold40	IS256	76	1400	1325	+	9.4e-183	UM190527T0004	UM190527T0004:4858540-4859864
109	Scaffold9	IS3	46230	46854	625	-	4e-50	UM190527T0004	UM190527T0004:2634126-2634750
110	Scaffold9	IS3	46744	48008	1265	+	7.7e-88	UM190527T0004	UM190527T0004:2634640-2635904
111	Scaffold13	IS481	583	1159	577	+	5.1e-14	UM190527T0008	UM190527T0008:4792847-4793423
112	Scaffold5	IS701	174929	176811	1883	+	3e-44	UM190527T0008	UM190527T0008:2816115-2817997
113	Scaffold6	IS21	191200	193191	1992	-	4.9e-98	UM190527T0008	UM190527T0008:3244883-3246874
114	Scaffold8	IS21	205561	207372	1812	+	4.3e-11	UM190527T0008	UM190527T0008:4021066-4022877
115	Scaffold1	IS481	329904	331957	2054	-	1.2e-39	UM190527T0009	UM190527T0009:329905-331958
116	Scaffold18	IS21	230	1819	1590	+	4.6e-193	UM190527T0009	UM190527T0009:5162006-5163595
117	Scaffold18	IS21	1586	2390	805	+	1.2e-85	UM190527T0009	UM190527T0009:5163362-5164166
118	Scaffold2	IS481	613058	614219	1162	+	5.4e-14	UM190527T0009	UM190527T0009:2048604-2049765
119	Scaffold2	IS21	849459	851450	1992	+	5.2e-98	UM190527T0009	UM190527T0009:2285005-2286996
120	Scaffold3	IS110	228600	229824	1225	-	3.6e-165	UM190527T0009	UM190527T0009:2696171-2697395
121	Scaffold4	IS701	373025	374907	1883	+	3.1e-44	UM190527T0009	UM190527T0009:3609806-3611688
122	Scaffold6	IS21	193851	195662	1812	+	4.5e-11	UM190527T0009	UM190527T0009:4226627-4228438
123	Scaffold9	IS5	65213	65962	750	-	9.7e-31	UM190527T0009	UM190527T0009:4754585-4755334
124	Scaffold9	IS200/IS605	65931	67926	1996	+	2.2e-11	UM190527T0009	UM190527T0009:4755303-4757298
125	Scaffold1	IS110	6171	7864	1694	-	1.1e-166	UM190527T0013	UM190527T0013:6172-7865
126	Scaffold3	IS21	272233	274044	1812	+	4.3e-11	UM190527T0013	UM190527T0013:2094987-2096798
127	Scaffold5	IS701	12757	14082	1326	-	1.3e-43	UM190527T0013	UM190527T0013:2875709-2877034
128	Scaffold6	ISL3	273109	274724	1616	+	4.8e-89	UM190527T0013	UM190527T0013:3510411-3512026
129	Scaffold6	IS3	282631	283743	1113	+	3.9e-54	UM190527T0013	UM190527T0013:3519933-3521045
130	Scaffold2	IS110	2178	2433	256	-	6.7e-12	UM190527T0014	UM190527T0014:1527895-1528150
131	Scaffold3	IS481	550597	551758	1162	+	5e-14	UM190527T0014	UM190527T0014:2926400-2927561
132	Scaffold4	IS701	394255	396137	1883	+	3e-44	UM190527T0014	UM190527T0014:3532208-3534090
133	Scaffold7	IS21	52187	53998	1812	-	4.2e-11	UM190527T0014	UM190527T0014:4641735-4643546
134	Scaffold10	IS21	205714	207525	1812	+	4.1e-11	UM190527T0015	UM190527T0015:3609892-3611703
135	Scaffold22	IS21	4400	6391	1992	-	4.8e-98	UM190527T0015	UM190527T0015:4754378-4756369
136	Scaffold3	IS481	389	965	577	-	5.1e-14	UM190527T0015	UM190527T0015:1055910-1056486
137	Scaffold30	ISL3	3	1437	1435	+	8.2e-127	UM190527T0015	UM190527T0015:4858499-4859933
138	Scaffold31	ISNCY	2	1421	1420	-	1.8e-65	UM190527T0015	UM190527T0015:4860754-4862173
139	Scaffold4	IS701	155651	157533	1883	+	2.9e-44	UM190527T0015	UM190527T0015:1643506-1645388
140	Scaffold11	IS481	62750	63860	1111	-	1.8e-132	UM190527T0016	UM190527T0016:4459153-4460263
141	Scaffold15	IS481	28866	29904	1039	-	5.9e-41	UM190527T0016	UM190527T0016:4829583-4830621
142	Scaffold5	IS701	71181	72518	1338	-	2.3e-43	UM190527T0016	UM190527T0016:2916362-2917699
143	Scaffold8	IS21	42562	44372	1811	-	4.2e-11	UM190527T0016	UM190527T0016:3809612-3811422
144	Scaffold1	IS256	472416	473850	1435	+	6.3e-197	UM190527T0018	UM190527T0018:472417-473851
145	Scaffold29	IS256	29	1351	1323	-	9.8e-182	UM190527T0018	UM190527T0018:4984182-4985504
146	Scaffold31	IS481	1	1089	1089	+	1.3e-138	UM190527T0018	UM190527T0018:4986855-4987943
147	Scaffold6	IS21	192765	194575	1811	+	4.4e-11	UM190527T0018	UM190527T0018:2772327-2774137
148	Scaffold6	IS3	233927	234074	148	-	9.2e-11	UM190527T0018	UM190527T0018:2813489-2813636
149	Scaffold8	IS701	85712	87459	1748	-	2.4e-43	UM190527T0018	UM190527T0018:3180363-3182110
150	Scaffold1	IS256	377340	378774	1435	-	6.5e-197	UM190527T0019	UM190527T0019:377341-378775
151	Scaffold10	IS3	16627	16774	148	+	1e-10	UM190527T0019	UM190527T0019:2787611-2787758
152	Scaffold10	IS21	56159	57969	1811	-	4.4e-11	UM190527T0019	UM190527T0019:2827143-2828953
153	Scaffold13	IS701	158467	160214	1748	+	2.6e-43	UM190527T0019	UM190527T0019:3659949-3661696
154	Scaffold26	IS200/IS605	7519	8136	618	+	4.8e-29	UM190527T0019	UM190527T0019:4965791-4966408
155	Scaffold9	IS21	114194	116820	2627	-	9.9e-187	UM190527T0019	UM190527T0019:2629083-2631709
156	Scaffold9	IS3	123320	124584	1265	-	7.2e-88	UM190527T0019	UM190527T0019:2638209-2639473
157	Scaffold9	IS3	124474	125097	624	+	4.5e-35	UM190527T0019	UM190527T0019:2639363-2639986
158	Scaffold137	IS701	7268	8593	1326	+	8.8e-43	UM190527T0020	UM190527T0020:4075051-4076376
159	Scaffold278	IS481	876	2037	1162	-	5.9e-14	UM190527T0020	UM190527T0020:4888146-4889307
160	Scaffold32	IS21	2250	4061	1812	-	4.8e-11	UM190527T0020	UM190527T0020:1963255-1965066
161	Scaffold330	IS21	1	2413	2413	+	4.8e-73	UM190527T0020	UM190527T0020:5036253-5038665
162	Scaffold36	IS110	25650	25931	282	+	1.9e-12	UM190527T0020	UM190527T0020:2162371-2162652
163	Scaffold59	IS481	10772	11810	1039	+	5.1e-24	UM190527T0020	UM190527T0020:2878513-2879551
164	Scaffold20	IS21	1	2413	2413	+	4.4e-73	UM190527T0021	UM190527T0021:5203873-5206285
165	Scaffold5	IS701	230847	232184	1338	-	2.5e-43	UM190527T0021	UM190527T0021:3007444-3008781
166	Scaffold7	IS21	44591	46401	1811	-	4.5e-11	UM190527T0021	UM190527T0021:3762318-3764128
167	Scaffold15	new	1864	4999	3136	+	1.4e-200	UM190527T0022	UM190527T0022:2579513-2582648
168	Scaffold23	IS630	91340	92471	1132	+	9.8e-154	UM190527T0022	UM190527T0022:3575661-3576792
169	Scaffold27	IS21	57734	59545	1812	-	4e-11	UM190527T0022	UM190527T0022:3875390-3877201
170	Scaffold3	IS701	52219	53544	1326	-	1.1e-43	UM190527T0022	UM190527T0022:602713-604038
171	Scaffold43	IS256	11711	13211	1501	+	2.8e-16	UM190527T0022	UM190527T0022:4567246-4568746
172	Scaffold64	IS1380	149	1521	1373	-	1.1e-185	UM190527T0022	UM190527T0022:4773751-4775123
173	Scaffold65	ISNCY	1	1420	1420	-	2.1e-65	UM190527T0022	UM190527T0022:4775263-4776682
174	Scaffold68	IS630	2	1110	1109	+	8.4e-136	UM190527T0022	UM190527T0022:4779315-4780423
175	Scaffold165	IS21	4972	6782	1811	-	5e-11	UM190527T0030	UM190527T0030:2964570-2966380
176	Scaffold261	IS701	6359	7225	867	+	3.4e-35	UM190527T0030	UM190527T0030:3796982-3797848
177	Scaffold478	IS701	30	1255	1226	+	1.5e-34	UM190527T0030	UM190527T0030:4883518-4884743
178	Scaffold565	IS256	1	1435	1435	+	8.6e-197	UM190527T0030	UM190527T0030:5090809-5092243
179	Scaffold566	IS256	77	1399	1323	+	1.1e-181	UM190527T0030	UM190527T0030:5092320-5093642
180	Scaffold570	IS481	1	1089	1089	-	1.5e-138	UM190527T0030	UM190527T0030:5097488-5098576
181	Scaffold34	IS256	1	1435	1435	-	7.5e-197	UM190527T0033	UM190527T0033:4885463-4886897
182	Scaffold35	IS256	29	1351	1323	-	9.6e-182	UM190527T0033	UM190527T0033:4886926-4888248
183	Scaffold36	IS481	1	1089	1089	+	1.3e-138	UM190527T0033	UM190527T0033:4888325-4889413
184	Scaffold5	IS701	72929	74676	1748	-	2.4e-43	UM190527T0033	UM190527T0033:1911656-1913403
185	Scaffold8	IS21	192765	194575	1811	+	4.3e-11	UM190527T0033	UM190527T0033:2924113-2925923
186	Scaffold8	IS3	233894	234041	148	-	9.1e-11	UM190527T0033	UM190527T0033:2965242-2965389
187	Scaffold3	IS110	113923	115783	1861	-	3.1e-161	UM190527T0034	UM190527T0034:1648061-1649921
188	Scaffold4	IS481	179655	180617	963	+	5.6e-11	UM190527T0034	UM190527T0034:2382541-2383503
189	Scaffold6	IS21	68835	70645	1811	-	4.3e-11	UM190527T0034	UM190527T0034:3259800-3261610
190	Scaffold6	IS3	197123	198390	1268	+	1e-87	UM190527T0034	UM190527T0034:3388088-3389355
191	Scaffold7	IS701	69473	71220	1748	-	2.4e-43	UM190527T0034	UM190527T0034:3611835-3613582
192	Scaffold14	IS3	37	893	857	+	1e-33	UM190527T0035	UM190527T0035:4995123-4995979
193	Scaffold4	IS701	233049	235194	2146	-	1.1e-43	UM190527T0035	UM190527T0035:3488178-3490323
194	Scaffold7	IS21	186811	188622	1812	+	4.2e-11	UM190527T0035	UM190527T0035:4709047-4710858
195	Scaffold10	IS21	155484	158121	2638	-	1e-167	UM190527T0036	UM190527T0036:3482650-3485287
196	Scaffold16	IS21	71744	73554	1811	+	4.4e-11	UM190527T0036	UM190527T0036:4559911-4561721
197	Scaffold29	IS3	1	1248	1248	-	7.7e-99	UM190527T0036	UM190527T0036:5016742-5017989
198	Scaffold30	IS481	1	1089	1089	+	1.3e-138	UM190527T0036	UM190527T0036:5017990-5019078
199	Scaffold7	IS701	62894	64641	1748	-	2.4e-43	UM190527T0036	UM190527T0036:2566698-2568445
200	Scaffold2	IS110	233561	234785	1225	-	3.8e-165	UM190527T0037	UM190527T0037:982990-984214
201	Scaffold37	IS3	1	1347	1347	-	5.1e-106	UM190527T0037	UM190527T0037:5361083-5362429
202	Scaffold4	IS701	154420	156167	1748	+	2.7e-43	UM190527T0037	UM190527T0037:2274478-2276225
203	Scaffold5	IS200/IS605	188442	189101	660	+	1.1e-29	UM190527T0037	UM190527T0037:2705146-2705805
204	Scaffold6	IS21	266078	267888	1811	+	4.6e-11	UM190527T0037	UM190527T0037:3162156-3163966
205	Scaffold9	new	2	7044	7043	+	8.3e-247	UM190527T0037	UM190527T0037:3686305-3693347
206	Scaffold9	new	30424	37466	7043	+	8.3e-247	UM190527T0037	UM190527T0037:3716727-3723769
207	Scaffold13	IS21	1	2413	2413	+	4.2e-73	UM190527T0041	UM190527T0041:4919361-4921773
208	Scaffold4	IS481	463817	464978	1162	+	5.1e-14	UM190527T0041	UM190527T0041:3303179-3304340
209	Scaffold5	IS701	174928	176810	1883	+	2.6e-44	UM190527T0041	UM190527T0041:3689660-3691542
210	Scaffold5	IS21	454181	455992	1812	-	4.2e-11	UM190527T0041	UM190527T0041:3968913-3970724
211	Scaffold6	IS110	1125	1391	267	+	4e-12	UM190527T0041	UM190527T0041:4165699-4165965
212	Scaffold1	IS481	392374	393480	1107	-	1.2e-12	UM190527T0042	UM190527T0042:392375-393481
213	Scaffold1	IS110	571110	572699	1590	-	7.7e-43	UM190527T0042	UM190527T0042:571111-572700
214	Scaffold1	IS21	596528	598971	2444	+	3.8e-172	UM190527T0042	UM190527T0042:596529-598972
215	Scaffold1	IS3	600275	600430	156	-	4.6e-15	UM190527T0042	UM190527T0042:600276-600431
216	Scaffold1	IS481	604158	604415	258	+	1.3e-30	UM190527T0042	UM190527T0042:604159-604416
217	Scaffold1	IS481	604463	604725	263	+	6.3e-25	UM190527T0042	UM190527T0042:604464-604726
218	Scaffold1	IS481	604777	605067	291	+	5.5e-43	UM190527T0042	UM190527T0042:604778-605068
219	Scaffold11	ISL3	2333	4394	2062	+	3.1e-29	UM190527T0042	UM190527T0042:3971669-3973730
220	Scaffold11	IS701	19010	20113	1104	+	7.7e-35	UM190527T0042	UM190527T0042:3988346-3989449
221	Scaffold12	IS110	3530	4857	1328	+	2.9e-79	UM190527T0042	UM190527T0042:4104295-4105622
222	Scaffold12	IS110	5364	6450	1087	-	9.1e-95	UM190527T0042	UM190527T0042:4106129-4107215
223	Scaffold16	IS3	88845	89807	963	+	9.2e-22	UM190527T0042	UM190527T0042:4577585-4578547
224	Scaffold9	IS21	179437	181247	1811	+	4.4e-11	UM190527T0042	UM190527T0042:3761037-3762847
225	Scaffold4	IS481	24	1062	1039	+	1.1e-34	UM190527T0043	UM190527T0043:2927153-2928191
226	Scaffold5	IS701	233049	235194	2146	-	1.1e-43	UM190527T0043	UM190527T0043:3577072-3579217
227	Scaffold8	IS21	176208	178019	1812	+	4.2e-11	UM190527T0043	UM190527T0043:4496735-4498546
228	Scaffold11	IS701	154099	155436	1338	+	2.5e-43	UM190527T0044	UM190527T0044:4400332-4401669
229	Scaffold14	new	92637	97913	5277	+	5.4e-89	UM190527T0044	UM190527T0044:4819225-4824501
230	Scaffold4	IS3	150104	151371	1268	-	1e-87	UM190527T0044	UM190527T0044:2380890-2382157
231	Scaffold4	IS21	277852	279662	1811	+	4.5e-11	UM190527T0044	UM190527T0044:2508638-2510448
232	Scaffold6	IS481	186265	187227	963	+	5.9e-11	UM190527T0044	UM190527T0044:3155805-3156767
233	Scaffold16	IS3	37	893	857	+	4.6e-33	UM190527T0045	UM190527T0045:4940859-4941715
234	Scaffold5	IS701	233049	235194	2146	-	1.1e-43	UM190527T0045	UM190527T0045:3576787-3578932
235	Scaffold7	IS21	50293	52104	1812	-	4.2e-11	UM190527T0045	UM190527T0045:4089466-4091277
236	Scaffold13	IS21	1	2413	2413	-	8.4e-73	UM190527T0046	UM190527T0046:4747545-4749957
237	Scaffold3	IS481	469973	471134	1162	+	4.9e-14	UM190527T0046	UM190527T0046:2345375-2346536
238	Scaffold4	IS701	225154	226479	1326	-	2.5e-44	UM190527T0046	UM190527T0046:2782013-2783338
239	Scaffold6	IS110	17389	17655	267	+	3.8e-12	UM190527T0046	UM190527T0046:3372489-3372755
240	Scaffold8	IS21	194065	195876	1812	+	4.1e-11	UM190527T0046	UM190527T0046:4239050-4240861
241	Scaffold13	IS21	1	2413	2413	+	4.1e-73	UM190527T0047	UM190527T0047:4782689-4785101
242	Scaffold2	IS481	470590	471751	1162	+	4.9e-14	UM190527T0047	UM190527T0047:2345739-2346900
243	Scaffold3	IS21	193700	195511	1812	+	4.1e-11	UM190527T0047	UM190527T0047:2750923-2752734
244	Scaffold3	IS701	473133	474458	1326	-	2.5e-44	UM190527T0047	UM190527T0047:3030356-3031681
245	Scaffold5	IS110	334250	334520	271	-	1.8e-12	UM190527T0047	UM190527T0047:4007405-4007675
246	Scaffold13	IS21	1	2413	2413	-	8.4e-73	UM190527T0048	UM190527T0048:4742769-4745181
247	Scaffold2	IS21	193700	195511	1812	+	4e-11	UM190527T0048	UM190527T0048:2068849-2070660
248	Scaffold2	IS701	473133	474458	1326	-	2.5e-44	UM190527T0048	UM190527T0048:2348282-2349607
249	Scaffold3	IS481	469725	470886	1162	+	4.9e-14	UM190527T0048	UM190527T0048:3214233-3215394
250	Scaffold4	IS110	334245	334515	271	-	1.8e-12	UM190527T0048	UM190527T0048:3759962-3760232
251	Scaffold13	new	92637	97913	5277	+	5.4e-89	UM190527T0049	UM190527T0049:4866353-4871629
252	Scaffold2	IS481	671391	672353	963	+	5.9e-11	UM190527T0049	UM190527T0049:1841611-1842573
253	Scaffold4	IS701	283907	285244	1338	-	2.5e-43	UM190527T0049	UM190527T0049:2948460-2949797
254	Scaffold5	IS3	150112	151379	1268	-	1e-87	UM190527T0049	UM190527T0049:3254007-3255274
255	Scaffold5	IS21	277860	279670	1811	+	4.5e-11	UM190527T0049	UM190527T0049:3381755-3383565
256	Scaffold10	IS701	154011	155333	1323	+	2.6e-43	UM190527T0050	UM190527T0050:4358295-4359617
257	Scaffold14	new	92637	97913	5277	+	5.3e-89	UM190527T0050	UM190527T0050:4825865-4831141
258	Scaffold4	IS481	305070	306032	963	+	5.8e-11	UM190527T0050	UM190527T0050:2822541-2823503
259	Scaffold5	IS3	66009	67276	1268	-	1e-87	UM190527T0050	UM190527T0050:3029596-3030863
260	Scaffold5	IS21	193757	195567	1811	+	4.4e-11	UM190527T0050	UM190527T0050:3157344-3159154
261	Scaffold1	IS481	140501	140796	296	-	5.1e-11	UM190527T0051	UM190527T0051:140502-140797
262	Scaffold10	IS3	23635	25151	1517	+	1e-19	UM190527T0051	UM190527T0051:1036922-1038438
263	Scaffold10	IS3	64829	66096	1268	+	1.1e-87	UM190527T0051	UM190527T0051:1078116-1079383
264	Scaffold165	IS21	2317	4127	1811	-	4.8e-11	UM190527T0051	UM190527T0051:4748711-4750521
265	Scaffold23	IS701	45111	46433	1323	+	2.8e-43	UM190527T0051	UM190527T0051:1929308-1930630
266	Scaffold12	IS21	37825	39635	1811	-	4.8e-11	UM190527T0052	UM190527T0052:4768560-4770370
267	Scaffold13	IS200/IS605	45639	47603	1965	+	5.4e-232	UM190527T0052	UM190527T0052:4876636-4878600
268	Scaffold15	IS3	12309	13576	1268	-	1.1e-87	UM190527T0052	UM190527T0052:5029133-5030400
269	Scaffold5	IS701	275852	277174	1323	+	2.8e-43	UM190527T0052	UM190527T0052:3163621-3164943
270	Scaffold5	IS481	502570	503608	1039	+	5.1e-24	UM190527T0052	UM190527T0052:3390339-3391377
271	Scaffold11	IS21	66910	68720	1811	-	4.3e-11	UM190527T0053	UM190527T0053:4121874-4123684
272	Scaffold11	new	138814	140444	1631	+	5.8e-73	UM190527T0053	UM190527T0053:4193778-4195408
273	Scaffold20	IS3	15126	15273	148	-	3.9e-11	UM190527T0053	UM190527T0053:4823615-4823762
274	Scaffold29	IS481	1	1089	1089	+	1.4e-138	UM190527T0053	UM190527T0053:4885098-4886186
275	Scaffold4	IS701	179782	181529	1748	-	2.3e-43	UM190527T0053	UM190527T0053:1908042-1909789
276	Scaffold9	IS3	199194	200442	1249	-	2.9e-35	UM190527T0053	UM190527T0053:3740106-3741354
277	Scaffold4	IS701	182530	184277	1748	-	2.2e-43	UM190527T0054	UM190527T0054:2999033-3000780
278	Scaffold7	IS21	195443	197253	1811	+	4e-11	UM190527T0054	UM190527T0054:4042274-4044084
279	Scaffold11	new	2	7044	7043	+	8.3e-247	UM190527T0055	UM190527T0055:3838103-3845145
280	Scaffold11	new	30424	37466	7043	+	8.3e-247	UM190527T0055	UM190527T0055:3868525-3875567
281	Scaffold2	IS200/IS605	190572	191231	660	-	1.1e-29	UM190527T0055	UM190527T0055:946977-947636
282	Scaffold3	IS110	233561	234785	1225	-	3.7e-165	UM190527T0055	UM190527T0055:1556122-1557346
283	Scaffold38	IS3	1	1347	1347	+	2.5e-106	UM190527T0055	UM190527T0055:5359883-5361229
284	Scaffold5	IS701	154419	156166	1748	+	2.7e-43	UM190527T0055	UM190527T0055:2379950-2381697
285	Scaffold6	IS21	11410	13220	1811	-	4.6e-11	UM190527T0055	UM190527T0055:2634008-2635818
286	Scaffold15	IS701	43620	45367	1748	+	2.5e-43	UM190527T0056	UM190527T0056:1868405-1870152
287	Scaffold60	IS21	8885	10695	1811	-	4.4e-11	UM190527T0056	UM190527T0056:3976800-3978610
288	Scaffold2	IS481	70760	71055	296	-	4.5e-11	UM190527T0057	UM190527T0057:899013-899308
289	Scaffold6	IS701	100481	101803	1323	+	2.4e-43	UM190527T0057	UM190527T0057:3097994-3099316
290	Scaffold7	IS21	73242	75052	1811	-	4.2e-11	UM190527T0057	UM190527T0057:3405156-3406966
291	Scaffold7	IS3	201533	202800	1268	+	9.8e-88	UM190527T0057	UM190527T0057:3533447-3534714
292	Scaffold18	IS701	61301	63048	1748	-	2.6e-43	UM190527T0060	UM190527T0060:4221294-4223041
293	Scaffold18	IS256	109852	111626	1775	-	7.4e-176	UM190527T0060	UM190527T0060:4269845-4271619
294	Scaffold2	IS256	1	1435	1435		7e-197	UM190527T0060	UM190527T0060:471182-472616
295	Scaffold2	IS256	26429	27863	1435	+	7e-197	UM190527T0060	UM190527T0060:497610-499044
296	Scaffold23	IS21	2123	5182	3060	+	1.5e-206	UM190527T0060	UM190527T0060:4676752-4679811
297	Scaffold23	IS200/IS605	54552	54909	358	+	3.5e-21	UM190527T0060	UM190527T0060:4729181-4729538
298	Scaffold23	IS200/IS605	70421	71296	876	-	3.3e-40	UM190527T0060	UM190527T0060:4745050-4745925
299	Scaffold23	IS200/IS605	78905	79807	903	-	2.8e-39	UM190527T0060	UM190527T0060:4753534-4754436
300	Scaffold23	IS200/IS605	79421	80296	876		3.3e-40	UM190527T0060	UM190527T0060:4754050-4754925
301	Scaffold26	IS3	68	806	739	-	4.1e-67	UM190527T0060	UM190527T0060:4887788-4888526
302	Scaffold37	IS256	29	527	499	+	8.9e-25	UM190527T0060	UM190527T0060:5331928-5332426
303	Scaffold38	IS3	10793	11259	467	-	2.4e-55	UM190527T0060	UM190527T0060:5354678-5355144
304	Scaffold38	IS3	11247	11703	457		2.4e-55	UM190527T0060	UM190527T0060:5355132-5355588
305	Scaffold47	IS3	2	1266	1265	-	4.4e-89	UM190527T0060	UM190527T0060:5388771-5390035
306	Scaffold48	IS481	1	1089	1089	+	1.4e-138	UM190527T0060	UM190527T0060:5390036-5391124
307	Scaffold8	IS21	150803	152613	1811	+	4.8e-11	UM190527T0060	UM190527T0060:2591486-2593296
308	Scaffold8	IS3	191899	192046	148	-	1e-10	UM190527T0060	UM190527T0060:2632582-2632729
309	Scaffold1	IS256	1	228	228	+	5.6e-26	UM190527T0061	UM190527T0061:2-229
310	Scaffold18	IS701	63507	65254	1748	-	2.6e-43	UM190527T0061	UM190527T0061:4170118-4171865
311	Scaffold2	IS256	425245	426757	1513		8.3e-197	UM190527T0061	UM190527T0061:895425-896937
312	Scaffold2	IS256	451677	453111	1435	-	8.3e-197	UM190527T0061	UM190527T0061:921857-923291
313	Scaffold24	IS21	2692	5751	3060	+	1.5e-206	UM190527T0061	UM190527T0061:4716572-4719631
314	Scaffold24	IS200/IS605	55121	55478	358	+	3.5e-21	UM190527T0061	UM190527T0061:4769001-4769358
315	Scaffold24	IS200/IS605	70990	71865	876	-	3.3e-40	UM190527T0061	UM190527T0061:4784870-4785745
316	Scaffold24	IS200/IS605	79474	80376	903	-	2.8e-39	UM190527T0061	UM190527T0061:4793354-4794256
317	Scaffold24	IS200/IS605	79990	80865	876		3.3e-40	UM190527T0061	UM190527T0061:4793870-4794745
318	Scaffold27	IS3	68	806	739	-	4e-67	UM190527T0061	UM190527T0061:4927306-4928044
319	Scaffold3	IS3	390832	391047	216	-	2.6e-23	UM190527T0061	UM190527T0061:1314123-1314338
320	Scaffold39	IS3	1	457	457		2.4e-55	UM190527T0061	UM190527T0061:5358317-5358773
321	Scaffold39	IS3	435	897	463	+	2.4e-55	UM190527T0061	UM190527T0061:5358751-5359213
322	Scaffold8	IS21	56134	57944	1811	-	4.7e-11	UM190527T0061	UM190527T0061:2445331-2447141
323	Scaffold12	IS21	19906	24633	4728	-	1.8e-170	UM190527T0066	UM190527T0066:4545689-4550416
[truncated: 40 more rows]

## Sheet: Supplementary Table 7
	Scaffold	Transposon type	Identity(%)	Length	Mismatch	Gap open	Start (query sequence)	End (query sequence)	Start (subject sequence)	End (subject sequence)	Evalue	BitScore	Coverage(%)	Isolate	Label
[truncated: 8 more rows]

[truncated: 2 more sheets: Supplementary Table 8, Supplementary Table 9]
